# Supplementary material for: CLC-Pred: A freely available web-service for in silico prediction of human cell line cytotoxicity for drug-like compounds
Source: PLoS One. 2018 Jan 25;13(1):e0191838. doi: 10.1371/journal.pone.0191838 (PMC5784992; doi:10.1371/journal.pone.0191838)
Supplement: S1 File — (PHP) [file pone.0191838.s004.php]

<?php
// Define delimeters
$lineDelim = "\r\n"; 
$fieldDelim = ";";
$sdfLineDelim = "$$$$";
$sdfCID = "> <Compound ID>";
$sdfMedian = "> <Activity median value>";
$sdfTarget = "> <Activity ChEMBL target ID>";
$sdfCell = "> <Activity ChEMBL cell ID>";
$sdfName = "> <Activity cell line>";
$sdfNameOnly = "> <Activity cell name only>";
//Define input data file
$inpFile =  "path/to/your/input/file.csv"; // Enter path to your input file with list of cell lines, delimeter is ";".
$sdf = fopen("path/to/your/output/file.sdf", "a+");// Enter path to the output file
//Define function to compute median
function median($toMedianArr, $valsStr) {
	$vals = explode(",", rtrim($toMedianArr[$valsStr], ","));
	sort($vals);
	$n = count($vals);
	$u = 0;
	$v = 0;
	$t = 1;

	for($m = 0; $m < $n; $m++) {
		$k = $m + 1;
		$u = $u + $t * $vals[$m];
		$v = $v + $t;
		$t = $t*($n - $k)/$k;
	}

	$median = $u/$v;
	$toMedianArr[$valsStr] = $median;
	return $toMedianArr;
}
//Define function to determ Actives&Inactives based on median activity values
function activeOrNot($activities, $medianVal) {
	$cut_off = '10000';
	if ($activities[$medianVal] > $cut_off) {
		$hldr = array("activity" => "0");
		$activities = array_merge($activities, $hldr);
	} else {
		$hldr = array("activity" => "1");
		$activities = array_merge($activities, $hldr);
	}
	
	return $activities;
}
//Define function to make keys for array of activities
function activitiesKeys($activities) {
	$targetIDAct = $activities['chembl_id'];
	$compoundIDAct = $activities['compound_id'];
	$activityKeys = $compoundIDAct."|".$targetIDAct;
	return $activityKeys;
}
//Open DB connection
$servername = "*****"; // Enter your data to connect to ChEMBL DB
$username = "*****";
$password = "*****";
$dbname = "****";

    try {
        	$conn = new PDO("mysql:host=$servername;dbname=$dbname", $username, $password);
        	$conn->setAttribute(PDO::ATTR_ERRMODE, PDO::ERRMODE_EXCEPTION);
        }
    catch(PDOException $e)
        {
        	echo "Connection failed: " . $e->getMessage();
        	"</br>";
        }
////////////////////////////////////////////////////////////////////////////////////////////////////////////////////
//////////////////////////////////////////1. Put input CELL-LINEs into associative array///////////////////////////
//////////////////////////////////////////////////////////////////////////////////////////////////////////////////
// Read data and put them into array
$inpCell = array_map(function($input){
										global $fieldDelim;
										global $inpFile;
										return str_getcsv($input, $fieldDelim);
										},
				      file($inpFile));
// Get first element as array of column headers
$headrCell = array_shift($inpCell);
// Make array keys from column headers
$inpCell = array_map(function($input){
										global $headrCell;
										return array_combine($headrCell, $input);
										},
				      $inpCell);
//Prepare cell and target IDs
$cellID = array_column($inpCell, 'ChEMBL cell ID');
$targetID = array_column($inpCell, 'chembl_id');
//Add key to input Cells array => ChEMBL target ID 
$inpCell = array_combine($targetID, $inpCell);
///////////////////////////////////////////////////////////////////////////////////////////////////////////////////
//////////////////////////////////////2. Get actives&inactives for input CELL-LINEs///////////////////////////////
/////////////////////////////////////////////////////////////////////////////////////////////////////////////////
//Prepare placeholders for SQLstatement
$sqlCellID = "";
foreach ($cellID as $i => $item)
{
    $key = ":sqlCellID".$i;
    $sqlCellID .= "$key,";
    $sqlCellID_params[$key] = $item; // collecting values into key-value array
}
unset($i);
unset($item);
$sqlCellID = rtrim($sqlCellID,",");

$sqlTargetID = "";
foreach ($targetID as $i => $item)
{
    $key = ":sqlTargetID".$i;
    $sqlTargetID .= "$key,";
    $sqlTargetID_params[$key] = $item;
}
unset($i);
unset($item);
$sqlTargetID = rtrim($sqlTargetID,",");
//Prepare SQL for activity data
$stmActivity = $conn->prepare("SELECT group_concat(a.standard_value) as vals, a.molregno as compound_id, t.tid as target_id,
								t.chembl_id
							    FROM activities a 
										JOIN assays ac
										JOIN target_dictionary t
										JOIN cell_dictionary c
								WHERE ac.tid=t.tid AND ac.assay_id = a.assay_id AND c.cell_id = ac.cell_id
								      AND c.chembl_id IN ($sqlCellID)
									  AND t.chembl_id IN ($sqlTargetID)
									  AND (a.standard_type = 'GI50' OR a.standard_type = 'IC50' OR a.standard_type = 'TGI')
	                                  AND a.standard_units = 'nM' AND a.standard_relation = '='
	                                  AND a.potential_duplicate != '1'
	                                  AND (a.data_validity_comment IS NULL OR
	                                  a.data_validity_comment = 'Manually validated')
	                                  GROUP BY a.molregno, t.tid");
//Execute prepared statement
$stmActivity->execute(array_merge($sqlTargetID_params, $sqlCellID_params));
$dataActivity = $stmActivity->fetchAll();
//Compute median now
$dataActivity = array_map(function($input){
										return median($input, 'vals');
										},
				      $dataActivity);
//Classify in Actives&Inactives
$dataActivity = array_map(function($input){
										return activeOrNot($input, 'vals');
										},
				      $dataActivity);
//Prepare target IDs & compound IDs from activities as keys
$activityKeys = array_map('activitiesKeys', $dataActivity);
//Add key to activities array => ChEMBL target ID 
$dataActivity = array_combine($activityKeys, $dataActivity);
/////////////////////////////////////////////////////////////////////////////////////////////////////////////////////////////
//////////////////////////////////////3. Get chemical structures for extracted bioactivity data/////////////////////////////
///////////////////////////////////////////////////////////////////////////////////////////////////////////////////////////
//Prepare compound IDs as conditions for the query
$compoundID = array_unique(array_column($dataActivity, 'compound_id'));
//Prepare placeholders for SQLstatement
$sqlCompoundID = "";
foreach ($compoundID as $i => $item)
{
    $key = ":sqlCellID".$i;
    $sqlCompoundID .= "$key,";
    $sqlCompoundID_params[$key] = $item; // collecting values into key-value array
}
unset($i);
unset($item);
$sqlCompoundID = rtrim($sqlCompoundID,",");
//Prepare SQL for chemical structure data
$stmStructure = $conn->prepare("SELECT molregno as compound_id, molfile as compound_structure
							    FROM compound_structures 
								WHERE molregno IN ($sqlCompoundID)");
//Execute prepared statement
$stmStructure->execute($sqlCompoundID_params);
$dataStructure = $stmStructure->fetchAll();
//Close DB connection
$conn = null;
/////////////////////////////////////////////////////////////////////////////////////////////////////////////////////////////
//////////////////////////////////////3. Write useful data to SDF///////////////////////////////////////////////////////////
///////////////////////////////////////////////////////////////////////////////////////////////////////////////////////////
	//File handle
foreach ($dataStructure as $key => $value) {
	//Intersect structure with activities	
 	foreach ($dataActivity as $keyAct => $valueAct) {
		if ($value['compound_id'] == $valueAct['compound_id']) {
			//Add prefix to mark inactives
			if ($valueAct['activity'] == 1) {
				$activity_targetID = $inpCell[$valueAct['chembl_id']]['chembl_id'];
				$activity_cellID = $inpCell[$valueAct['chembl_id']]['ChEMBL cell ID'];
				$activity_Name = $inpCell[$valueAct['chembl_id']]['Cell Name']." | ".$inpCell[$valueAct['chembl_id']]['Extra new cell type']." | ".$inpCell[$valueAct['chembl_id']]['Tissue']." | ".$inpCell[$valueAct['chembl_id']]['Organism'];
				$activity_NameOnly = $inpCell[$valueAct['chembl_id']]['Cell Name'];
			} else {
				$activity_targetID = "!".$inpCell[$valueAct['chembl_id']]['chembl_id'];
				$activity_cellID = "!".$inpCell[$valueAct['chembl_id']]['ChEMBL cell ID'];
				$activity_Name = "!".$inpCell[$valueAct['chembl_id']]['Cell Name']." | ".$inpCell[$valueAct['chembl_id']]['Extra new cell type']." | ".$inpCell[$valueAct['chembl_id']]['Tissue']." | ".$inpCell[$valueAct['chembl_id']]['Organism'];
				$activity_NameOnly = "!".$inpCell[$valueAct['chembl_id']]['Cell Name'];
			}
			//Map activities and cells to structures
	 		$activityV[] = array(
	 			'vals' => $valueAct['vals'],
	 			'chembl_id' => $valueAct['chembl_id'],
	 			'activity' => $valueAct['activity'],
	 			'activity_targetID' => $activity_targetID,
	 			'activity_cellID' => $activity_cellID,
	 			'activity_Name' => $activity_Name,
	 			'activity_NameOnly' => $activity_NameOnly);
	 		//Unset, because of foreach
	 		unset($activity_targetID);
	 		unset($activity_cellID);
	 		unset($activity_Name);
	 		unset($activity_NameOnly);
	 	}	
 	}
	//unset($value['activityV']);
	$value['activityV'] = $activityV;
	//Make&write compound record
	fwrite($sdf, $lineDelim);
	fwrite($sdf, trim($value['compound_structure']));
		fwrite($sdf, $lineDelim);
	fwrite($sdf, $sdfCID);
		fwrite($sdf, $lineDelim);
	fwrite($sdf, $value['compound_id']);
		fwrite($sdf, $lineDelim);
		fwrite($sdf, $lineDelim);
		fwrite($sdf, $sdfNameOnly);
	fwrite($sdf, $lineDelim);
	fwrite($sdf, trim(implode("\r\n", array_column($value['activityV'], 'activity_NameOnly'))));
		fwrite($sdf, $lineDelim);
		fwrite($sdf, $lineDelim);
	fwrite($sdf, $sdfName);
	fwrite($sdf, $lineDelim);
	fwrite($sdf, trim(implode("\r\n", array_column($value['activityV'], 'activity_Name'))));
		fwrite($sdf, $lineDelim);
		fwrite($sdf, $lineDelim);
	fwrite($sdf, $sdfTarget);
	fwrite($sdf, $lineDelim);
	fwrite($sdf, trim(implode("\r\n", array_column($value['activityV'], 'activity_targetID'))));
		fwrite($sdf, $lineDelim);
		fwrite($sdf, $lineDelim);
	fwrite($sdf, $sdfCell);
	fwrite($sdf, $lineDelim);
	fwrite($sdf, trim(implode("\r\n",  array_column($value['activityV'], 'activity_cellID'))));
		fwrite($sdf, $lineDelim);
		fwrite($sdf, $lineDelim);
	fwrite($sdf, $sdfMedian);
	fwrite($sdf, $lineDelim);
	fwrite($sdf, trim(implode("\r\n",  array_column($value['activityV'], 'vals'))));
		fwrite($sdf, $lineDelim);
		fwrite($sdf, $lineDelim);
		fwrite($sdf, $sdfLineDelim);
		fwrite($sdf, $lineDelim);
	
unset($activityV);
}
fclose($sdf);
