# Supplementary material for: CLC-Pred: A freely available web-service for in silico prediction of human cell line cytotoxicity for drug-like compounds
Source: PLoS One. 2018 Jan 25;13(1):e0191838. doi: 10.1371/journal.pone.0191838 (PMC5784992; doi:10.1371/journal.pone.0191838)
Supplement: S2 File — (CSV) [file pone.0191838.s005.csv]

ChEMBL cell ID	chembl_id	Cell Name	Tissue	Organism	EFO ID	CVCL ID	LCL ID	Extra new cell type
CHEMBL3307526	CHEMBL397	Jurkat	Acute leukemic T-cells	Homo sapiens	EFO_0002796	CVCL_0065		Cancer cell line
CHEMBL3307574	CHEMBL614245	THP-1	Acute monocytic leukemia	Homo sapiens	EFO_0001253	CVCL_0006	LCL-1072	Cancer cell line
CHEMBL3307557	CHEMBL614177	MOLT-4	Acute T-lymphoblastic leukemia	Homo sapiens	EFO_0001220	CVCL_0013	LCL-1019	Cancer cell line
CHEMBL3307998	CHEMBL612593	NCI-H295R	Adrenal cortex carcinoma	Homo sapiens	EFO_0002289	CVCL_0458		Cancer cell line
CHEMBL3307722	CHEMBL614866	FEPD	Anaplastic lymphoma	Homo sapiens		CVCL_H614		Cancer cell line
CHEMBL3307573	CHEMBL614243	SW1088	Astrocytoma	Homo sapiens	EFO_0002358	CVCL_1715	LCL-1398	Cancer cell line
CHEMBL3308885	CHEMBL2366298	SJSA-1	Astrocytoma	Homo sapiens	EFO_0002330	CVCL_1697	LCL-1433	Cancer cell line
CHEMBL3308496	CHEMBL614589	JM1	B-cell leukemia	Homo sapiens	EFO_0002212	CVCL_3532	LCL-1947	Cancer cell line
CHEMBL3308053	CHEMBL613711	SUD4	B-cells	Homo sapiens		CVCL_0539		Cancer cell line
CHEMBL3307245	CHEMBL612799	UMUC3	Bladder Carcinoma	Homo sapiens	EFO_0002387	CVCL_1783	LCL-1721	Cancer cell line
CHEMBL3307307	CHEMBL614145	RT-112	Bladder Carcinoma	Homo sapiens		CVCL_1670	LCL-1716	Cancer cell line
CHEMBL3307430	CHEMBL614884	RT-4	Bladder Carcinoma	Homo sapiens		CVCL_0036		Cancer cell line
CHEMBL3307466	CHEMBL615010	TCC-SUP	Bladder Carcinoma	Homo sapiens		CVCL_1738		Cancer cell line
CHEMBL3307700	CHEMBL614774	T-24	Bladder carcinoma	Homo sapiens	EFO_0002864	CVCL_0554		Cancer cell line
CHEMBL3308398	CHEMBL612258	HT-1376	Bladder carcinoma	Homo sapiens	EFO_0002203	CVCL_1292		Cancer cell line
CHEMBL3308506	CHEMBL614836	HT1197	Bladder carcinoma	Homo sapiens	EFO_0002202	CVCL_1291	LCL-1713	Cancer cell line
CHEMBL3308508	CHEMBL614586	J82	Bladder carcinoma	Homo sapiens	EFO_0002210	CVCL_0359	LCL-1714	Cancer cell line
CHEMBL3307437	CHEMBL614898	SCaBER	Bladder Squamous Carcinoma	Homo sapiens	EFO_0002325	CVCL_3599	LCL-1540	Cancer cell line
CHEMBL3307394	CHEMBL614545	CEM-c113	Blood	Homo sapiens		CVCL_V186		Cancer cell line
CHEMBL3307396	CHEMBL614547	CEM-DNR	Blood	Homo sapiens		CVCL_S256		Cancer cell line
CHEMBL3307279	CHEMBL614029	CEM-TK(+)	Blood	Homo sapiens				Cancer cell line
CHEMBL3307663	CHEMBL614628	Raji	B-lymphoblastic cells	Homo sapiens	EFO_0002324	CVCL_0511	LCL-2025	Cancer cell line
CHEMBL3307462	CHEMBL614944	SW1353	Bone Chondrosarcoma	Homo sapiens	EFO_0002360	CVCL_0543		Cancer cell line
CHEMBL3307972	CHEMBL612552	TF-1	Bone marrow erythroleukemic	Homo sapiens		CVCL_0559	LCL-1077	Cancer cell line
CHEMBL3307740	CHEMBL614910	SH-SY5Y	Bone marrow neuroblastoma	Homo sapiens	EFO_0002717	CVCL_0019		Cancer cell line
CHEMBL3307362	CHEMBL614298	G-292	Bone osteosarcoma	Homo sapiens		CVCL_2909		Cancer cell line
CHEMBL3307756	CHEMBL615022	U-251	Brain glioma	Homo sapiens		CVCL_0021		Cancer cell line
CHEMBL3308062	CHEMBL613834	SK-BR-3	Breast adenocarcinoma	Homo sapiens	EFO_0001236	CVCL_0033	LCL-1475	Cancer cell line
CHEMBL3308405	CHEMBL614129	MDA-MB-361	Breast Adenocarcinoma	Homo sapiens	EFO_0001211	CVCL_0620	LCL-1468	Cancer cell line
CHEMBL3308424	CHEMBL614335	MDA-MB-468	Breast adenocarcinoma	Homo sapiens	EFO_0001216	CVCL_0419	LCL-1471	Cancer cell line
CHEMBL3307596	CHEMBL614334	MDA-MB-453	Breast adenocarcinoma	Homo sapiens	EFO_0001215	CVCL_0418	LCL-1485	Cancer cell line
CHEMBL3307361	CHEMBL614295	EVSA-T	Breast carcinoma	Homo sapiens		CVCL_1207	LCL-1313	Cancer cell line
CHEMBL3307366	CHEMBL614323	MCF7-2A	Breast Carcinoma	Homo sapiens		CVCL_0412		Cancer cell line
CHEMBL3307593	CHEMBL614327	MCF7R	Breast carcinoma	Homo sapiens		CVCL_Y493		Cancer cell line
CHEMBL3307606	CHEMBL614361	T47D	Breast carcinoma	Homo sapiens	EFO_0001247	CVCL_0553	LCL-1486	Cancer cell line
CHEMBL3307615	CHEMBL614393	ZR-75-1	Breast carcinoma	Homo sapiens	EFO_0001262	CVCL_0588	LCL-1321	Cancer cell line
CHEMBL3307672	CHEMBL614645	Hs-578T	Breast carcinoma	Homo sapiens	EFO_0001192	CVCL_0332		Cancer cell line
CHEMBL3307701	CHEMBL614777	8701-BC	Breast carcinoma	Homo sapiens		CVCL_H610		Cancer cell line
CHEMBL3307766	CHEMBL613870	BT-20	Breast carcinoma	Homo sapiens	EFO_0001092	CVCL_0178	LCL-1476	Cancer cell line
CHEMBL3308046	CHEMBL613704	MX1	Breast carcinoma	Homo sapiens		CVCL_4774	LCL-2072	Cancer cell line
CHEMBL3308066	CHEMBL613839	H3396	Breast carcinoma	Homo sapiens		CVCL_D348		Cancer cell line
CHEMBL3308069	CHEMBL613842	Bcap37	Breast carcinoma	Homo sapiens		CVCL_0164		Cancer cell line
CHEMBL3308403	CHEMBL387	MCF7	Breast carcinoma	Homo sapiens	EFO_0002082	CVCL_0031	LCL-1460	Cancer cell line
CHEMBL3307594	CHEMBL614328	MCF7S	Breast carcinoma	Homo sapiens				Cancer cell line
CHEMBL3307636	CHEMBL614529	BT-474	Breast ductal carcinoma	Homo sapiens	EFO_0001093	CVCL_0179	LCL-1308	Cancer cell line
CHEMBL3308490	CHEMBL614072	BT-549	Breast ductal carcinoma	Homo sapiens	EFO_0001096	CVCL_1092	LCL-1310	Cancer cell line
CHEMBL3307960	CHEMBL400	MDA-MB-231	Breast epithelial adenocarcinoma	Homo sapiens	EFO_0001209	CVCL_0062	LCL-1461	Cancer cell line
CHEMBL3307601	CHEMBL614348	NCI-H1975	Bronchoalveolar carcinoma	Homo sapiens	EFO_0002271	CVCL_1511	LCL-1663	Cancer cell line
CHEMBL3307664	CHEMBL614629	Ramos	Burkitts lymhoma B-cells	Homo sapiens	EFO_0002077	CVCL_0597		Cancer cell line
CHEMBL3307579	CHEMBL614281	Daudi	Burkitts lymphoma	Homo sapiens	EFO_0002169	CVCL_0008	LCL-2018	Cancer cell line
CHEMBL3307658	CHEMBL614588	JIYOYE	Burkitts lymphoma	Homo sapiens	EFO_0002215	CVCL_1317		Cancer cell line
CHEMBL3308488	CHEMBL612566	CA46	Burkitts lymphoma	Homo sapiens	EFO_0002124	CVCL_1101	LCL-2017	Cancer cell line
CHEMBL3308492	CHEMBL613536	BJAB	Burkitts lymphoma	Homo sapiens	EFO_0002815	CVCL_5711		Cancer cell line
CHEMBL3307952	CHEMBL612406	CEM/C2	Camptothecin-resistant CEM	Homo sapiens		CVCL_3497	LCL-1035	Cancer cell line
CHEMBL3307244	CHEMBL612798	UMSCC22B	Carcinoma	Homo sapiens		CVCL_7732		Cancer cell line
CHEMBL3307272	CHEMBL613527	SISO	Cervical Adenocarcinoma	Homo sapiens		CVCL_2193	LCL-1514	Cancer cell line
CHEMBL3308376	CHEMBL399	HeLa	Cervical adenocarcinoma	Homo sapiens	EFO_0001185	CVCL_0030	LCL-1512	Cancer cell line
CHEMBL3307472	CHEMBL615019	TSGH 8302	Cervical Carcinoma	Homo sapiens		CVCL_N030		Cancer cell line
CHEMBL3307662	CHEMBL614612	TZM	Cervical carcinoma	Homo sapiens		CVCL_B478		Cancer cell line
CHEMBL3307968	CHEMBL612542	SiHa	Cervical squamous cell carcinoma	Homo sapiens	EFO_0002379	CVCL_0032	LCL-1542	Cancer cell line
CHEMBL3307657	CHEMBL614587	JAR	Choriocarcinoma	Homo sapiens	EFO_0002211	CVCL_0360	LCL-1491	Cancer cell line
CHEMBL3307431	CHEMBL614885	RWLeu4	Chronic Myelogenous Leukemia	Homo sapiens		CVCL_D591		Cancer cell line
CHEMBL3307508	CHEMBL614023	A2780cisR	Cisplatin-resistant ovarian carcinoma	Homo sapiens		CVCL_H745		Cancer cell line
CHEMBL3307536	CHEMBL614097	LS174T	Colon adencocarcinoma	Homo sapiens	EFO_0002227	CVCL_1384	LCL-1182	Cancer cell line
CHEMBL3307403	CHEMBL614566	CX-1	Colon adenocarcinoma	Homo sapiens		CVCL_2011		Cancer cell line
CHEMBL3307250	CHEMBL612808	WiDr-NTR	Colon Adenocarcinoma	Homo sapiens				Cancer cell line
CHEMBL3307280	CHEMBL614032	COLO 480	Colon adenocarcinoma	Homo sapiens				Cancer cell line
CHEMBL3307519	CHEMBL614058	Caco-2	Colon adenocarcinoma	Homo sapiens	EFO_0001099	CVCL_0025	LCL-1170	Cancer cell line
CHEMBL3307577	CHEMBL614257	COLO 320	Colon adenocarcinoma	Homo sapiens		CVCL_1989		Cancer cell line
CHEMBL3307580	CHEMBL614285	DLD-1	Colon adenocarcinoma	Homo sapiens		CVCL_0248	LCL-1175	Cancer cell line
CHEMBL3307647	CHEMBL614562	COLO 320DM	Colon adenocarcinoma	Homo sapiens	EFO_0002136	CVCL_0219	LCL-1197	Cancer cell line
CHEMBL3307688	CHEMBL614702	BE-NQ	Colon adenocarcinoma	Homo sapiens		CVCL_H585		Cancer cell line
CHEMBL3307689	CHEMBL614709	KM12	Colon adenocarcinoma	Homo sapiens		CVCL_1331	LCL-1192	Cancer cell line
CHEMBL3307691	CHEMBL614721	LoVo	Colon adenocarcinoma	Homo sapiens		CVCL_0399	LCL-1181	Cancer cell line
CHEMBL3307709	CHEMBL614798	BE	Colon adenocarcinoma	Homo sapiens		CVCL_H580		Cancer cell line
CHEMBL3307758	CHEMBL612544	SW480	Colon adenocarcinoma	Homo sapiens	EFO_0002083	CVCL_0546		Cancer cell line
CHEMBL3307768	CHEMBL384	HT-29	Colon adenocarcinoma	Homo sapiens	EFO_0001193	CVCL_0320	LCL-1180	Cancer cell line
CHEMBL3307944	CHEMBL612262	SW-620	Colon adenocarcinoma	Homo sapiens	EFO_0002368	CVCL_0547	LCL-1157	Cancer cell line
CHEMBL3307945	CHEMBL612263	HCT-15	Colon adenocarcinoma	Homo sapiens	EFO_0002188	CVCL_0292	LCL-1178	Cancer cell line
CHEMBL3308074	CHEMBL613855	HCC 2998	Colon adenocarcinoma	Homo sapiens	EFO_0005370	CVCL_1266		Cancer cell line
CHEMBL3308348	CHEMBL614561	COLO 205	Colon adenocarcinoma	Homo sapiens	EFO_0003082	CVCL_0218	LCL-1173	Cancer cell line
CHEMBL3307275	CHEMBL613531	T84	Colon carcinoma	Homo sapiens	EFO_0002084	CVCL_0555	LCL-1166	Cancer cell line
CHEMBL3307291	CHEMBL614053	S1B1-20	Colon Carcinoma	Homo sapiens		CVCL_0H85		Cancer cell line
CHEMBL3307292	CHEMBL614055	SW48	Colon Carcinoma	Homo sapiens	EFO_0002367	CVCL_1724	LCL-1186	Cancer cell line
CHEMBL3307304	CHEMBL614136	OM-1	Colon Carcinoma	Homo sapiens		CVCL_W941		Cancer cell line
CHEMBL3307407	CHEMBL614575	HCT-116/VM46	Colon Carcinoma	Homo sapiens		CVCL_N508		Cancer cell line
CHEMBL3307731	CHEMBL614879	RKO	Colon carcinoma	Homo sapiens	EFO_0001232	CVCL_0504	LCL-1168	Cancer cell line
CHEMBL3308495	CHEMBL614942	SW 1116	Colon Carcinoma	Homo sapiens	EFO_0002359	CVCL_0544	LCL-1200	Cancer cell line
CHEMBL3307622	CHEMBL614462	Col2	Colon carcinoma	Homo sapiens		CVCL_D645		Cancer cell line
CHEMBL3308372	CHEMBL394	HCT-116	Colon carcinoma	Homo sapiens	EFO_0002824	CVCL_0291		Cancer cell line
CHEMBL3307773	CHEMBL614390	MIP	Colon carcinoma	Homo sapiens				Cancer cell line
CHEMBL3307457	CHEMBL614933	SNU-C4	Colorectal Carcinoma	Homo sapiens		CVCL_5111		Cancer cell line
CHEMBL3307949	CHEMBL612282	SW-60	Colorectal carcinoma	Homo sapiens				Cancer cell line
CHEMBL3307410	CHEMBL614582	HuTu80	duodenal adenocarcinoma	Homo sapiens		CVCL_1301	LCL-1150	Cancer cell line
CHEMBL3308381	CHEMBL614489	EOL1	Eosinophilic	Homo sapiens		CVCL_0258		Cancer cell line
CHEMBL3307523	CHEMBL614069	A-431	Epidermoid carcinoma	Homo sapiens		CVCL_0037		Cancer cell line
CHEMBL3308352	CHEMBL612565	5637	Epithelial bladder carcinoma	Homo sapiens	EFO_0002096	CVCL_0126	LCL-1702	Cancer cell line
CHEMBL3308090	CHEMBL613888	HEL	Erythroleukemia	Homo sapiens		CVCL_0001	LCL-1053	Cancer cell line
CHEMBL3308378	CHEMBL385	K562	Erythroleukemia	Homo sapiens	EFO_0002067	CVCL_0004	LCL-1103	Cancer cell line
CHEMBL3308081	CHEMBL613868	KYSE-510	Esophageal squamous cell carcinoma	Homo sapiens		CVCL_1354	LCL-1555	Cancer cell line
CHEMBL3307511	CHEMBL614030	CEM-VM1	Etoposide-resistant T-cell leukemia	Homo sapiens		CVCL_1B35		Cancer cell line
CHEMBL3307446	CHEMBL614911	SK-5	Fibroblast	Homo sapiens				Cancer cell line
CHEMBL3308396	CHEMBL614580	HT-1080	Fibrosarcoma	Homo sapiens	EFO_0002059	CVCL_0317		Cancer cell line
CHEMBL3307456	CHEMBL614932	SNU-308	Gallbladder	Homo sapiens		CVCL_5048		Cancer cell line
CHEMBL3307603	CHEMBL614354	MKN-45	Gastric adenocarcinoma	Homo sapiens	EFO_0002832	CVCL_0434		Cancer cell line
CHEMBL3308078	CHEMBL613860	AGS	Gastric adenocarcinoma	Homo sapiens	EFO_0002109	CVCL_0139	LCL-1893	Cancer cell line
CHEMBL3307273	CHEMBL613529	SNU-16	Gastric Carcinoma	Homo sapiens	EFO_0002344	CVCL_0076	LCL-1889	Cancer cell line
CHEMBL3307377	CHEMBL614355	MKN-7	Gastric Carcinoma	Homo sapiens	EFO_0002895	CVCL_1417		Cancer cell line
CHEMBL3307455	CHEMBL614931	SNU1	Gastric Carcinoma	Homo sapiens	EFO_0002343	CVCL_0099	LCL-1888	Cancer cell line
CHEMBL3307458	CHEMBL614934	SNU-5	Gastric Carcinoma	Homo sapiens	EFO_0002351	CVCL_0078	LCL-1890	Cancer cell line
CHEMBL3307492	CHEMBL614352	MKN-1	Gastric Carcinoma	Homo sapiens	EFO_0002830	CVCL_1415		Cancer cell line
CHEMBL3307498	CHEMBL614579	Hs746T	gastric carcinoma	Homo sapiens		CVCL_0333	LCL-1883	Cancer cell line
CHEMBL3307331	CHEMBL614207	NUGC	Gastric Carcinoma	Homo sapiens				Cancer cell line
CHEMBL3307562	CHEMBL614208	NUGC-3	Gastric carcinoma	Homo sapiens		CVCL_1612	LCL-1887	Cancer cell line
CHEMBL3307708	CHEMBL614787	TSGH 9201	Gastric carcinoma	Homo sapiens		CVCL_5379		Cancer cell line
CHEMBL3307739	CHEMBL614909	SGC-7901	Gastric carcinoma	Homo sapiens		CVCL_0520		Cancer cell line
CHEMBL3307747	CHEMBL614935	SNU-638	Gastric carcinoma	Homo sapiens		CVCL_0102		Cancer cell line
CHEMBL3307267	CHEMBL613519	NUGC-4	gastric lymph node, adenocarcinoma	Homo sapiens		CVCL_3082	LCL-2001	Cancer cell line
CHEMBL3307323	CHEMBL614191	NCH82	Glioblastoma	Homo sapiens		CVCL_S822		Cancer cell line
CHEMBL3307426	CHEMBL614770	NCH37	Glioblastoma	Homo sapiens		CVCL_S820		Cancer cell line
CHEMBL3307444	CHEMBL614905	SF-126	Glioblastoma	Homo sapiens	EFO_0005450	CVCL_1688		Cancer cell line
CHEMBL3307445	CHEMBL614906	SF-188	Glioblastoma	Homo sapiens		CVCL_6948		Cancer cell line
CHEMBL3307480	CHEMBL614192	NCH89	Glioblastoma	Homo sapiens		CVCL_S823		Cancer cell line
CHEMBL3307404	CHEMBL614570	GBM	Glioblastoma	Homo sapiens				Cancer cell line
CHEMBL3308418	CHEMBL614930	SNB-7	Glioblastoma	Homo sapiens				Cancer cell line
CHEMBL3307474	CHEMBL615024	U373 MG	Glioblastoma Astrocytoma	Homo sapiens	EFO_0001255	CVCL_2219	LCL-1360	Cancer cell line
CHEMBL3307499	CHEMBL613977	SF-268	Glioblastoma	Homo sapiens	EFO_0005451	CVCL_1689		Cancer cell line
CHEMBL3307575	CHEMBL614247	U-87 MG	Glioblastoma	Homo sapiens	EFO_0001256	CVCL_0022	LCL-1364	Cancer cell line
CHEMBL3307616	CHEMBL614451	SNB-75	Glioblastoma	Homo sapiens		CVCL_1706		Cancer cell line
CHEMBL3307721	CHEMBL614860	SF-539	Glioblastoma	Homo sapiens	EFO_0005453	CVCL_1691		Cancer cell line
CHEMBL3307738	CHEMBL614908	SF-295	Glioblastoma	Homo sapiens	EFO_0005452	CVCL_1690		Cancer cell line
CHEMBL3307777	CHEMBL614775	T98G	Glioblastoma	Homo sapiens	EFO_0002085	CVCL_0556	LCL-1357	Cancer cell line
CHEMBL3307969	CHEMBL612543	SNB-78	Glioblastoma	Homo sapiens		CVCL_B321		Cancer cell line
CHEMBL3308485	CHEMBL614801	DBTRG-05MG	Glioblastoma	Homo sapiens	EFO_0002159	CVCL_1169	LCL-1349	Cancer cell line
CHEMBL3308491	CHEMBL614512	A 172	Glioblastoma	Homo sapiens	EFO_0002101	CVCL_0131		Cancer cell line
CHEMBL3307471	CHEMBL615018	TSGH	Glioma	Homo sapiens				Cancer cell line
CHEMBL3308037	CHEMBL613533	XF498	Glioma	Homo sapiens		CVCL_8928		Cancer cell line
CHEMBL3308452	CHEMBL612596	Hs 683	Glioma	Homo sapiens		CVCL_0844	LCL-1402	Cancer cell line
CHEMBL3307718	CHEMBL395	HepG2	Hepatoblastoma	Homo sapiens	EFO_0001187	CVCL_0027	LCL-1925	Cancer cell line
CHEMBL3307515	CHEMBL614039	Huh-7	Hepatocellular carcinoma	Homo sapiens		CVCL_0336	LCL-1926	Cancer cell line
CHEMBL3307619	CHEMBL614454	SNU-398	Hepatocellular carcinoma	Homo sapiens	EFO_0002347	CVCL_0077	LCL-1934	Cancer cell line
CHEMBL3308059	CHEMBL613831	SMMC-7721	Hepatocellular carcinoma	Homo sapiens		CVCL_0534		Cancer cell line
CHEMBL3307310	CHEMBL614165	SNU-354	Hepatoma	Homo sapiens		CVCL_3947		Cancer cell line
CHEMBL3307741	CHEMBL614912	SK-HEP1	Hepatoma	Homo sapiens		CVCL_0525		Cancer cell line
CHEMBL3307770	CHEMBL614279	Bel-7402	Hepatoma	Homo sapiens		CVCL_5492		Cancer cell line
CHEMBL3308006	CHEMBL612794	U-937	Histiocytic lymphoma	Homo sapiens	EFO_0001257	CVCL_0007	LCL-1125	Cancer cell line
CHEMBL3308007	CHEMBL612795	U-937/GTB	Histiocytic lymphoma	Homo sapiens		CVCL_U631		Cancer cell line
CHEMBL3308089	CHEMBL613881	Huh-5-2	Huh-7 with replicating HCV-RNA	Homo sapiens		CVCL_X943		Cancer cell line
CHEMBL3308035	CHEMBL613510	HCT-8	Ileocecal adenocarcinoma	Homo sapiens	EFO_0002189	CVCL_2478	LCL-1198	Cancer cell line
CHEMBL3307522	CHEMBL614067	CAKI-1	Kidney carcinoma	Homo sapiens	EFO_0002149	CVCL_0234	LCL-1774	Cancer cell line
CHEMBL3308394	CHEMBL613509	G-401	Kidney Wilm's tumor	Homo sapiens	EFO_0002179	CVCL_0270	LCL-1511	Cancer cell line
CHEMBL3307263	CHEMBL613515	MOLT-4F	Leukaemia	Homo sapiens		CVCL_2792	LCL-1031	Cancer cell line
CHEMBL3307293	CHEMBL614057	UT7	Leukaemia	Homo sapiens		CVCL_2233		Cancer cell line
CHEMBL3307302	CHEMBL614133	MOVP-3	Leukaemia	Homo sapiens		CVCL_N031		Cancer cell line
CHEMBL3307586	CHEMBL614300	SR	Leukemia	Homo sapiens	EFO_0002352	CVCL_1711	LCL-1129	Cancer cell line
CHEMBL3307719	CHEMBL614844	Leukemia cells	Leukemia	Homo sapiens				Cancer cell line
CHEMBL3307288	CHEMBL614049	NAMALVA	Leukocyte/lymphoblastoid	Homo sapiens	EFO_0002246	CVCL_0067		Cancer cell line
CHEMBL3307409	CHEMBL614581	HuCCT-1	liver bile duct carcinoma	Homo sapiens		CVCL_0324		Cancer cell line
CHEMBL3307243	CHEMBL612797	UCLA P-3	Lung Adenocarcinoma	Homo sapiens		CVCL_N513		Cancer cell line
CHEMBL3307306	CHEMBL614140	PC-14	Lung Adenocarcinoma	Homo sapiens	EFO_0002844	CVCL_1640	LCL-1656	Cancer cell line
CHEMBL3307390	CHEMBL614534	Calu-3	Lung adenocarcinoma	Homo sapiens	EFO_0002819	CVCL_0609	LCL-1631	Cancer cell line
CHEMBL3307447	CHEMBL614913	SK-LU-1	Lung Adenocarcinoma	Homo sapiens		CVCL_0629	LCL-1659	Cancer cell line
CHEMBL3307459	CHEMBL614938	SPC-A4	Lung Adenocarcinoma	Homo sapiens		CVCL_1B41		Cancer cell line
CHEMBL3307639	CHEMBL614535	Calu-6	Lung adenocarcinoma	Homo sapiens	EFO_0002152	CVCL_0236	LCL-1626	Cancer cell line
CHEMBL3307776	CHEMBL614650	L2987	Lung adenocarcinoma	Homo sapiens		CVCL_H586		Cancer cell line
CHEMBL3307265	CHEMBL613517	NCI-H417	Lung Carcinoma	Homo sapiens		CVCL_1602		Cancer cell line
CHEMBL3307290	CHEMBL614052	QG-95	Lung Carcinoma	Homo sapiens		CVCL_S847		Cancer cell line
CHEMBL3307324	CHEMBL614195	NCI-H345	Lung Carcinoma	Homo sapiens		CVCL_1558	LCL-1854	Cancer cell line
CHEMBL3307349	CHEMBL614242	QG-90	Lung Carcinoma	Homo sapiens		CVCL_S980		Cancer cell line
CHEMBL3307378	CHEMBL614382	QG-96	Lung Carcinoma	Homo sapiens		CVCL_S981		Cancer cell line
CHEMBL3307405	CHEMBL614573	H322	Lung carcinoma	Homo sapiens	EFO_0002290	CVCL_1556		Cancer cell line
CHEMBL3307427	CHEMBL614771	NCI-H128	Lung carcinoma	Homo sapiens		CVCL_1460		Cancer cell line
CHEMBL3307464	CHEMBL614947	T222	Lung Carcinoma	Homo sapiens		CVCL_S811		Cancer cell line
CHEMBL3307289	CHEMBL614050	NCI-H46	Lung Carcinoma	Homo sapiens				Cancer cell line
CHEMBL3307325	CHEMBL614196	NCI-H84	Lung Carcinoma	Homo sapiens				Cancer cell line
CHEMBL3307543	CHEMBL614135	NCI-H358	Lung carcinoma	Homo sapiens	EFO_0002291	CVCL_1559	LCL-1671	Cancer cell line
CHEMBL3307613	CHEMBL614389	LX-1	Lung carcinoma	Homo sapiens		CVCL_5791		Cancer cell line
CHEMBL3307651	CHEMBL392	A549	Lung carcinoma	Homo sapiens	EFO_0001086	CVCL_0023	LCL-1601	Cancer cell line
CHEMBL3307670	CHEMBL614642	DMS-114	Lung carcinoma	Homo sapiens	EFO_0002162	CVCL_1174		Cancer cell line
CHEMBL3307775	CHEMBL614515	A-427	Lung carcinoma	Homo sapiens	EFO_0002104	CVCL_1055	LCL-1600	Cancer cell line
CHEMBL3307980	CHEMBL612570	SW1573	Lung carcinoma	Homo sapiens	EFO_0002363	CVCL_1720	LCL-1799	Cancer cell line
CHEMBL3308073	CHEMBL613854	COR-L23	Lung carcinoma	Homo sapiens	EFO_0002142	CVCL_1139	LCL-1780	Cancer cell line
CHEMBL3308512	CHEMBL613290	Lu1	Lung carcinoma	Homo sapiens				Cancer cell line
CHEMBL3307784	CHEMBL1909241	SN12K1	Lung metastasis of renal carcinoma	Homo sapiens		CVCL_D106		Cancer cell line
CHEMBL3307345	CHEMBL614234	PC10	Lung Squamous-Carcinoma	Homo sapiens	EFO_0002843	CVCL_7088		Cancer cell line
CHEMBL3307414	CHEMBL614633	RERF-LC-AI	Lung Squamous-Carcinoma	Homo sapiens	EFO_0002850	CVCL_4402		Cancer cell line
CHEMBL3307546	CHEMBL614143	R30dm-CCRF-CEM	Lymphoblastic leukemia	Homo sapiens		CVCL_V325		Cancer cell line
CHEMBL3307611	CHEMBL614384	R1-CCRF-CEM	Lymphoblastic leukemia	Homo sapiens		CVCL_S649		Cancer cell line
CHEMBL3307764	CHEMBL613523	R2-CCRF-CEM	Lymphoblastic leukemia	Homo sapiens		CVCL_S650		Cancer cell line
CHEMBL3307643	CHEMBL614542	CCRF-SB	Lymphoblastic leukemia	Homo sapiens		CVCL_1860	LCL-1006	Cancer cell line
CHEMBL3307350	CHEMBL614244	TCAF	Lymphoblastic T-cells	Homo sapiens		CVCL_K592		Cancer cell line
CHEMBL3307465	CHEMBL615009	TCAF-DAX	Lymphoblastic T-cells	Homo sapiens		CVCL_K692		Cancer cell line
CHEMBL3308368	CHEMBL614940	SUP-T1	Lymphoblastic T-cells	Homo sapiens		CVCL_1714	LCL-1023	Cancer cell line
CHEMBL3307315	CHEMBL614175	MOH	Lymphocyte	Homo sapiens				Cancer cell line
CHEMBL3308375	CHEMBL388	MT4	Lymphocytes	Homo sapiens		CVCL_2632		Cancer cell line
CHEMBL3307363	CHEMBL614320	Manca	Lymphoma	Homo sapiens		CVCL_E051		Cancer cell line
CHEMBL3307425	CHEMBL614769	NALL-1	Lymphoma	Homo sapiens		CVCL_3039		Cancer cell line
CHEMBL3307242	CHEMBL612705	P3HR-1	Lyphoma	Homo sapiens	EFO_0002312	CVCL_2676	LCL-2024	Cancer cell line
CHEMBL3307961	CHEMBL612446	UACC-903	Malignant melanoma	Homo sapiens		CVCL_4052		Cancer cell line
CHEMBL3307962	CHEMBL612447	RPMI-7951	Malignant melanoma	Homo sapiens		CVCL_1666	LCL-1254	Cancer cell line
CHEMBL3308077	CHEMBL613859	A-375	Malignant melanoma	Homo sapiens	EFO_0002103	CVCL_0132	LCL-1235	Cancer cell line
CHEMBL3308510	CHEMBL612519	Daoy	Medulloblastoma	Homo sapiens		CVCL_1167	LCL-1576	Cancer cell line
CHEMBL3307300	CHEMBL614131	MM418	Melanoma	Homo sapiens		CVCL_C843		Cancer cell line
CHEMBL3307371	CHEMBL614339	Me665/2/21	Melanoma	Homo sapiens		CVCL_7078		Cancer cell line
CHEMBL3307448	CHEMBL614915	SK-MEL19	Melanoma	Homo sapiens		CVCL_6025		Cancer cell line
CHEMBL3307449	CHEMBL614920	SK-MEL3	Melanoma	Homo sapiens	EFO_0002333	CVCL_0550		Cancer cell line
CHEMBL3307372	CHEMBL614340	ME67.1	Melanoma	Homo sapiens				Cancer cell line
CHEMBL3307373	CHEMBL614341	ME67.3	Melanoma	Homo sapiens				Cancer cell line
CHEMBL3307506	CHEMBL614019	M19-MEL	Melanoma	Homo sapiens		CVCL_B415		Cancer cell line
CHEMBL3307507	CHEMBL614021	Malme-3M	Melanoma	Homo sapiens	EFO_0002243	CVCL_1438		Cancer cell line
CHEMBL3307514	CHEMBL614036	G-361	Melanoma	Homo sapiens		CVCL_1220	LCL-1246	Cancer cell line
CHEMBL3307535	CHEMBL614096	LOX IMVI	Melanoma	Homo sapiens		CVCL_1381		Cancer cell line
CHEMBL3307555	CHEMBL614170	MM96L	Melanoma	Homo sapiens		CVCL_D853		Cancer cell line
CHEMBL3307582	CHEMBL614287	DO4	Melanoma	Homo sapiens		CVCL_H604		Cancer cell line
CHEMBL3307591	CHEMBL614317	M14	Melanoma	Homo sapiens	EFO_0003056	CVCL_1395		Cancer cell line
CHEMBL3307660	CHEMBL614610	UACC-62	Melanoma	Homo sapiens	EFO_0005377	CVCL_1780		Cancer cell line
CHEMBL3307743	CHEMBL614917	SK-MEL-2	Melanoma	Homo sapiens	EFO_0002079	CVCL_0069	LCL-1256	Cancer cell line
CHEMBL3307744	CHEMBL614922	SK-MEL-5	Melanoma	Homo sapiens	EFO_0002080	CVCL_0527	LCL-1282	Cancer cell line
CHEMBL3307769	CHEMBL614117	M21	Melanoma	Homo sapiens		CVCL_D031		Cancer cell line
CHEMBL3308005	CHEMBL612706	SK-MEL-25	Melanoma	Homo sapiens		CVCL_6028		Cancer cell line
CHEMBL3308008	CHEMBL612796	UACC-257	Melanoma	Homo sapiens	EFO_0005376	CVCL_1779	LCL-1283	Cancer cell line
CHEMBL3308024	CHEMBL613300	MeWo	Melanoma	Homo sapiens		CVCL_0445	LCL-1253	Cancer cell line
CHEMBL3308030	CHEMBL613503	A2058	Melanoma	Homo sapiens		CVCL_1059	LCL-1237	Cancer cell line
CHEMBL3308494	CHEMBL614919	SK-MEL-28	Melanoma	Homo sapiens	EFO_0003081	CVCL_0526		Cancer cell line
CHEMBL3307524	CHEMBL614070	HBL	Melanoma	Homo sapiens				Cancer cell line
CHEMBL3307541	CHEMBL614126	Melanoma cells	Melanoma	Homo sapiens				Cancer cell line
CHEMBL3307742	CHEMBL614914	SK-MEL	Melanoma	Homo sapiens				Cancer cell line
CHEMBL3307809	CHEMBL612820	3677 melanoma	Melanoma	Homo sapiens		CVCL_H603		Cancer cell line
CHEMBL3308365	CHEMBL614916	SK-MEL-1	Metastatic melanoma	Homo sapiens	EFO_0002332	CVCL_0068	LCL-1265	Cancer cell line
CHEMBL3308335	CHEMBL2366062	MONO-MAC-6	Monocyte	Homo sapiens		CVCL_1426	LCL-1063	Cancer cell line
CHEMBL3307732	CHEMBL614882	RPMI-8226	Multiple myeloma	Homo sapiens	EFO_0002322	CVCL_0014		Cancer cell line
CHEMBL3307429	CHEMBL614881	RPMI 6410	Myeloblastic Leukemia	Homo sapiens		CVCL_8074		Cancer cell line
CHEMBL3307604	CHEMBL614356	ML-2	Myeloblastic leukemia	Homo sapiens	EFO_0002238	CVCL_1418	LCL-1060	Cancer cell line
CHEMBL3308063	CHEMBL613835	MV4-11	Myeloid leukemia	Homo sapiens	EFO_0002242	CVCL_0064		Cancer cell line
CHEMBL3307460	CHEMBL614939	SQ20B	Neck Squamous Cell Adenocarcinoma	Homo sapiens		CVCL_7138		Cancer cell line
CHEMBL3307254	CHEMBL612817	YT-NU	Neuroblastoma	Homo sapiens		CVCL_H524		Cancer cell line
CHEMBL3307656	CHEMBL614585	IMR-32	Neuroblastoma	Homo sapiens	EFO_0001195	CVCL_0346	LCL-1965	Cancer cell line
CHEMBL3307745	CHEMBL614924	SK-N-SH	Neuroblastoma	Homo sapiens	EFO_0003072	CVCL_0531	LCL-1971	Cancer cell line
CHEMBL3308507	CHEMBL1075452	H4	Neuroglioma	Homo sapiens	EFO_0002184	CVCL_1239	LCL-1401	Cancer cell line
CHEMBL3307783	CHEMBL614809	HOP-18	Non-small cell lung adenocarcinoma	Homo sapiens		CVCL_H642		Cancer cell line
CHEMBL3307677	CHEMBL396	NCI-H460	Non-small cell lung carcinoma	Homo sapiens	EFO_0003044	CVCL_0459	LCL-1784	Cancer cell line
CHEMBL3308501	CHEMBL612255	NCI-H1299	Non-small cell lung carcinoma	Homo sapiens	EFO_0003043	CVCL_0060	LCL-1609	Cancer cell line
CHEMBL3307537	CHEMBL614110	LXFL 529	Non-small cell lung carcinoma	Homo sapiens		CVCL_D085		Cancer cell line
CHEMBL3307626	CHEMBL614487	EKVX	Non-small cell lung carcinoma	Homo sapiens		CVCL_1195	LCL-2054	Cancer cell line
CHEMBL3307671	CHEMBL614643	HOP-62	Non-small cell lung carcinoma	Homo sapiens		CVCL_1285	LCL-1666	Cancer cell line
CHEMBL3307697	CHEMBL614740	NCI-H226	Non-small cell lung carcinoma	Homo sapiens	EFO_0002285	CVCL_1544	LCL-1597	Cancer cell line
CHEMBL3307710	CHEMBL614803	NCI-H322M	Non-small cell lung carcinoma	Homo sapiens		CVCL_1557	LCL-1674	Cancer cell line
CHEMBL3307750	CHEMBL614997	NCI-H23	Non-small cell lung carcinoma	Homo sapiens	EFO_0002286	CVCL_1547	LCL-1619	Cancer cell line
CHEMBL3308031	CHEMBL613505	Calu-1	Non-small cell lung carcinoma	Homo sapiens	EFO_0002151	CVCL_0608	LCL-1580	Cancer cell line
CHEMBL3308091	CHEMBL613889	HOP-92	Non-small cell lung carcinoma	Homo sapiens		CVCL_1286		Cancer cell line
CHEMBL3308392	CHEMBL614387	NCI-H522	Non-small cell lung carcinoma	Homo sapiens	EFO_0002295	CVCL_1567	LCL-1622	Cancer cell line
CHEMBL3307974	CHEMBL612554	NSCLC	Non-small cell lung carcinoma	Homo sapiens				Cancer cell line
CHEMBL3307282	CHEMBL614038	HOS-TE85	Oesteosarcoma	Homo sapiens	EFO_0002866	CVCL_0439		Cancer cell line
CHEMBL3307947	CHEMBL612279	HSC-3	Oral squamous cell carcinoma	Homo sapiens		CVCL_1288	LCL-1217	Cancer cell line
CHEMBL3307382	CHEMBL614508	143B	Osteosarcoma	Homo sapiens		CVCL_2270	LCL-1417	Cancer cell line
CHEMBL3308382	CHEMBL614591	KHOS-321H	Osteosarcoma	Homo sapiens		CVCL_2545		Cancer cell line
CHEMBL3308498	CHEMBL614347	MG-63	Osteosarcoma	Homo sapiens	EFO_0002234	CVCL_0426	LCL-1428	Cancer cell line
CHEMBL3307737	CHEMBL614894	SAOS-2	Osteosarcoma	Homo sapiens		CVCL_0548	LCL-1430	Cancer cell line
CHEMBL3307757	CHEMBL615023	U2OS	Osteosarcoma	Homo sapiens	EFO_0002869	CVCL_0042	LCL-1431	Cancer cell line
CHEMBL3308001	CHEMBL612598	KHOS/NP	Osteosarcoma	Homo sapiens		CVCL_2546	LCL-1425	Cancer cell line
CHEMBL3308811	CHEMBL614736	HOS	Osteosarcoma	Homo sapiens	EFO_0002196	CVCL_0312	LCL-1421	Cancer cell line
CHEMBL3307333	CHEMBL614212	OVCAR	Ovarian Adenocarcinoma	Homo sapiens				Cancer cell line
CHEMBL3307502	CHEMBL613984	IGROV-1	Ovarian adenocarcinoma	Homo sapiens	EFO_0005385	CVCL_1304		Cancer cell line
CHEMBL3307517	CHEMBL614051	OVCAR-4	Ovarian adenocarcinoma	Homo sapiens	EFO_0005442	CVCL_1627	LCL-1697	Cancer cell line
CHEMBL3307529	CHEMBL614075	1A9	Ovarian adenocarcinoma	Homo sapiens		CVCL_H619		Cancer cell line
CHEMBL3307564	CHEMBL614213	OVCAR-3	Ovarian adenocarcinoma	Homo sapiens	EFO_0003061	CVCL_0465		Cancer cell line
CHEMBL3307565	CHEMBL614214	OVCAR-5	Ovarian adenocarcinoma	Homo sapiens	EFO_0005443	CVCL_1628		Cancer cell line
CHEMBL3307629	CHEMBL614509	1A9/ptx-10	Ovarian adenocarcinoma	Homo sapiens		CVCL_H620		Cancer cell line
CHEMBL3307975	CHEMBL612555	OVCAR-8	Ovarian adenocarcinoma	Homo sapiens	EFO_0005444	CVCL_1629		Cancer cell line
CHEMBL3308076	CHEMBL613858	1A9/ptx-22	Ovarian adenocarcinoma	Homo sapiens		CVCL_H621		Cancer cell line
CHEMBL3307303	CHEMBL614134	NAKAJIMA	Ovarian Carcinoma	Homo sapiens				Cancer cell line
CHEMBL3307452	CHEMBL614927	SK-VLB	Ovarian Carcinoma	Homo sapiens				Cancer cell line
CHEMBL3307620	CHEMBL614455	CH1	Ovarian carcinoma	Homo sapiens		CVCL_4992		Cancer cell line
CHEMBL3307746	CHEMBL614925	SK-OV-3	Ovarian carcinoma	Homo sapiens	EFO_0002340	CVCL_0532	LCL-1517	Cancer cell line
CHEMBL3307753	CHEMBL615004	DOV13	Ovarian carcinoma	Homo sapiens		CVCL_6774		Cancer cell line
CHEMBL3308020	CHEMBL613106	A121	Ovarian carcinoma	Homo sapiens		CVCL_G294		Cancer cell line
CHEMBL3308038	CHEMBL613540	C180-13S	Ovarian carcinoma	Homo sapiens		CVCL_1B28		Cancer cell line
CHEMBL3308082	CHEMBL613869	HEY	Ovarian carcinoma	Homo sapiens		CVCL_0297		Cancer cell line
CHEMBL3308421	CHEMBL614004	A2780	Ovarian carcinoma	Homo sapiens		CVCL_0134	LCL-1518	Cancer cell line
CHEMBL3308812	CHEMBL614949	PA-1	Ovarian carcinoma	Homo sapiens		CVCL_0479	LCL-1416	Cancer cell line
CHEMBL3307576	CHEMBL614252	2008/R	Ovarian carcinoma	Homo sapiens				Cancer cell line
CHEMBL3307679	CHEMBL614667	Ovarian carcinoma cells	Ovarian carcinoma	Homo sapiens				Cancer cell line
CHEMBL3308016	CHEMBL612819	2008/S	Ovarian carcinoma	Homo sapiens				Cancer cell line
CHEMBL3308618	CHEMBL614686	HX62	Ovary	Homo sapiens		CVCL_4995		Cancer cell line
CHEMBL3307281	CHEMBL614033	DAN-G	Pancreas adenocarcinoma	Homo sapiens		CVCL_0243	LCL-1734	Cancer cell line
CHEMBL3307253	CHEMBL612815	YAPC	Pancreas Carincoma	Homo sapiens		CVCL_1794	LCL-1792	Cancer cell line
CHEMBL3307348	CHEMBL614241	PSN1	Pancreatic Adenocarcinoma	Homo sapiens		CVCL_1644	LCL-1749	Cancer cell line
CHEMBL3308388	CHEMBL612595	HPAC	Pancreatic adenocarcinoma	Homo sapiens	EFO_0002197	CVCL_3517	LCL-1735	Cancer cell line
CHEMBL3307637	CHEMBL614530	BXPC-3	Pancreatic adenocarcinoma	Homo sapiens	EFO_0002709	CVCL_0186	LCL-1731	Cancer cell line
CHEMBL3307640	CHEMBL614536	CAPAN-1	Pancreatic adenocarcinoma	Homo sapiens	EFO_0002153	CVCL_0237	LCL-1732	Cancer cell line
CHEMBL3307953	CHEMBL612407	FG2	Pancreatic carcinoma	Homo sapiens		CVCL_N514		Cancer cell line
CHEMBL3307545	CHEMBL614139	PANC-1	Pancreatic carcinoma	Homo sapiens	EFO_0002713	CVCL_0480	LCL-1726	Cancer cell line
CHEMBL3307680	CHEMBL614673	Panc430	Pancreatic carcinoma	Homo sapiens		CVCL_H598		Cancer cell line
CHEMBL3307702	CHEMBL614778	COLO357	Pancreatic carcinoma	Homo sapiens	EFO_0002710	CVCL_0221		Cancer cell line
CHEMBL3307761	CHEMBL612584	Panc203	Pancreatic carcinoma	Homo sapiens		CVCL_1633		Cancer cell line
CHEMBL3307991	CHEMBL612583	Panc1005	Pancreatic carcinoma	Homo sapiens		CVCL_1639		Cancer cell line
CHEMBL3307992	CHEMBL612586	PT-45	Pancreatic carcinoma	Homo sapiens		CVCL_8407		Cancer cell line
CHEMBL3308000	CHEMBL612597	Hs 766	Pancreatic carcinoma	Homo sapiens		CVCL_0334		Cancer cell line
CHEMBL3308032	CHEMBL613506	CFPAC-1	Pancreatic carcinoma	Homo sapiens		CVCL_1119	LCL-1748	Cancer cell line
CHEMBL3308500	CHEMBL614725	MIA PaCa-2	Pancreatic carcinoma	Homo sapiens	EFO_0002236	CVCL_0428	LCL-1738	Cancer cell line
CHEMBL3307994	CHEMBL612588	ASPC1	Pancreatic tumour cell line	Homo sapiens	EFO_0002112	CVCL_0152	LCL-1730	Cancer cell line
CHEMBL3307269	CHEMBL613521	PAXF546	Panreatic Carcinoma	Homo sapiens				Cancer cell line
CHEMBL3307344	CHEMBL614232	PAXF736	Panreatic Carcinoma	Homo sapiens				Cancer cell line
CHEMBL3308064	CHEMBL613836	TPC1	Papillary thyroid carinoma	Homo sapiens		CVCL_6298		Cancer cell line
CHEMBL3307943	CHEMBL612250	FaDu	Pharyngeal carcinoma	Homo sapiens	EFO_0002178	CVCL_1218	LCL-1201	Cancer cell line
CHEMBL3308359	CHEMBL614525	BeWo	Placenta	Homo sapiens	EFO_0002050	CVCL_0044	LCL-1293	Cancer cell line
CHEMBL3307559	CHEMBL614187	NALM-6	Pre-B-cell line	Homo sapiens	EFO_0002245	CVCL_0092	LCL-1007	Cancer cell line
CHEMBL3307964	CHEMBL612517	RPMI 8402	Pre-T-lymphoblastoid	Homo sapiens		CVCL_1667		Cancer cell line
CHEMBL3307654	CHEMBL383	HL-60	Promyeloblast leukemia	Homo sapiens	EFO_0002793	CVCL_0002	LCL-1054	Cancer cell line
CHEMBL3308423	CHEMBL614188	NB-4	Promyelocytic leukemia	Homo sapiens	EFO_0002798	CVCL_0005	LCL-1084	Cancer cell line
CHEMBL3307965	CHEMBL612518	LNCaP	Prostate carcinoma	Homo sapiens	EFO_0002071	CVCL_0395	LCL-1298	Cancer cell line
CHEMBL3308034	CHEMBL613508	DU-145	Prostate carcinoma	Homo sapiens	EFO_0005441	CVCL_0105		Cancer cell line
CHEMBL3307380	CHEMBL614385	R2	Prostate Carcinoma	Homo sapiens				Cancer cell line
CHEMBL3307570	CHEMBL390	PC-3	Prostate carcinoma	Homo sapiens	EFO_0002074	CVCL_0035	LCL-1299	Cancer cell line
CHEMBL3308004	CHEMBL612657	CWR22R	Prostate carcinoma	Homo sapiens	EFO_0002095	CVCL_1045		Cancer cell line
CHEMBL3308023	CHEMBL613292	LAPC4	Prostate carcinoma	Homo sapiens	EFO_0005392	CVCL_4744		Cancer cell line
CHEMBL3308092	CHEMBL613973	TSU	Prostatic carcinoma	Homo sapiens		CVCL_8763		Cancer cell line
CHEMBL3307682	CHEMBL614678	Skut1B	Rb positve sarcoma	Homo sapiens		CVCL_2250		Cancer cell line
CHEMBL3307633	CHEMBL614519	ACHN	Renal adenocarcinoma	Homo sapiens	EFO_0002108	CVCL_1067	LCL-1756	Cancer cell line
CHEMBL3307433	CHEMBL614889	RXF 944	Renal Carcinoma	Homo sapiens		CVCL_D127		Cancer cell line
CHEMBL3307432	CHEMBL614887	RXF 423	Renal Carcinoma	Homo sapiens				Cancer cell line
CHEMBL3307518	CHEMBL614054	SN12C	Renal carcinoma	Homo sapiens		CVCL_1705		Cancer cell line
CHEMBL3307612	CHEMBL614388	UO-31	Renal carcinoma	Homo sapiens		CVCL_1911		Cancer cell line
CHEMBL3307650	CHEMBL614567	A704	Renal carcinoma	Homo sapiens		CVCL_1065	LCL-1762	Cancer cell line
CHEMBL3307668	CHEMBL614637	KETR3	Renal carcinoma	Homo sapiens		CVCL_H579		Cancer cell line
CHEMBL3307734	CHEMBL614886	RXF 393	Renal carcinoma	Homo sapiens		CVCL_1673		Cancer cell line
CHEMBL3307735	CHEMBL614888	RXF 631	Renal carcinoma	Homo sapiens		CVCL_A780		Cancer cell line
CHEMBL3308018	CHEMBL613102	786-0	Renal carcinoma	Homo sapiens		CVCL_1051		Cancer cell line
CHEMBL3308071	CHEMBL613852	CAKI-2	Renal carcinoma	Homo sapiens	EFO_0002150	CVCL_0235		Cancer cell line
CHEMBL3308425	CHEMBL614516	A498	Renal carcinoma	Homo sapiens	EFO_0002105	CVCL_1056	LCL-1761	Cancer cell line
CHEMBL3308453	CHEMBL614056	TK-10	Renal carcinoma	Homo sapiens		CVCL_1773		Cancer cell line
CHEMBL3308428	CHEMBL614854	Renal carcinoma cells	Renal carcinoma	Homo sapiens				Cancer cell line
CHEMBL3308054	CHEMBL613820	Y79	Retinoblastoma	Homo sapiens	EFO_0002392	CVCL_1893		Cancer cell line
CHEMBL3307384	CHEMBL614517	A673	Rhabdomyosarcoma	Homo sapiens	EFO_0002106	CVCL_0080	LCL-1410	Cancer cell line
CHEMBL3307547	CHEMBL614144	RD	Rhabdomyosarcoma	Homo sapiens	EFO_0002315	CVCL_1649	LCL-1411	Cancer cell line
CHEMBL3308354	CHEMBL614514	A204	Rhabdomyosarcoma	Homo sapiens	EFO_0002102	CVCL_1058	LCL-1409	Cancer cell line
CHEMBL3307736	CHEMBL614893	SACC-LM	Salivary adenoid cystic carcinoma	Homo sapiens		CVCL_H590		Cancer cell line
CHEMBL3307712	CHEMBL614805	NCI-H69	Small cell liung carcinoma	Homo sapiens	EFO_0002823	CVCL_1579	LCL-1859	Cancer cell line
CHEMBL3307308	CHEMBL614146	SBC-3	Small Cell Lung Cancer	Homo sapiens	EFO_0002854	CVCL_1678	LCL-1879	Cancer cell line
CHEMBL3308493	CHEMBL614896	SBC-5	Small Cell Lung Cancer	Homo sapiens	EFO_0002855	CVCL_1679	LCL-1821	Cancer cell line
CHEMBL3307454	CHEMBL614929	SL-2	Small Cell Lung Cancer	Homo sapiens				Cancer cell line
CHEMBL3307571	CHEMBL614235	PC-6	Small cell lung carcinoma	Homo sapiens	EFO_0002845	CVCL_C002		Cancer cell line
CHEMBL3307581	CHEMBL614286	DMS-79	Small cell lung carcinoma	Homo sapiens	EFO_0002166	CVCL_1178		Cancer cell line
CHEMBL3307760	CHEMBL612440	NCI-H446	Small cell lung carcinoma	Homo sapiens	EFO_0002293	CVCL_1562	LCL-1855	Cancer cell line
CHEMBL3308363	CHEMBL612569	SHP77	Small cell lung carcinoma	Homo sapiens	EFO_0002328	CVCL_1693	LCL-1823	Cancer cell line
CHEMBL3308487	CHEMBL614034	DMS-273	Small cell lung carcinoma	Homo sapiens	EFO_0002164	CVCL_1176		Cancer cell line
CHEMBL3307438	CHEMBL614899	SCC-15	Squamous Carcinoma	Homo sapiens		CVCL_1681	LCL-1222	Cancer cell line
CHEMBL3307440	CHEMBL614901	SCC-25	Squamous Carcinoma	Homo sapiens		CVCL_1682	LCL-1223	Cancer cell line
CHEMBL3307442	CHEMBL614903	SCL-1	Squamous Carcinoma	Homo sapiens		CVCL_A789		Cancer cell line
CHEMBL3308481	CHEMBL614828	HN5	Squamous cell carcinoma	Homo sapiens		CVCL_8128		Cancer cell line
CHEMBL3307450	CHEMBL614923	SK-MES-1	Squamous Lung Carcinoma	Homo sapiens	EFO_0002334	CVCL_0630	LCL-1583	Cancer cell line
CHEMBL3307287	CHEMBL614048	MKN-74	Stomach Adenocarcinoma	Homo sapiens	EFO_0002834	CVCL_2791		Cancer cell line
CHEMBL3307326	CHEMBL614197	NCI-N87	Stomach Adenocarcinoma	Homo sapiens	EFO_0002841	CVCL_1603	LCL-1886	Cancer cell line
CHEMBL3307262	CHEMBL613514	MKN-5	Stomach Adenocarcinoma	Homo sapiens				Cancer cell line
CHEMBL3307635	CHEMBL614526	BGC-823	Stomach adenocarcinoma	Homo sapiens		CVCL_3360		Cancer cell line
CHEMBL3307553	CHEMBL614166	St-4	Stomach carcinoma	Homo sapiens		CVCL_H265		Cancer cell line
CHEMBL3307393	CHEMBL614540	CCRF-CEM/VCR-1000	T-cell leukaemia	Homo sapiens		CVCL_D546		Cancer cell line
CHEMBL3307392	CHEMBL614539	CCRF-CEM/ara-C	T-cell leukaemia	Homo sapiens				Cancer cell line
CHEMBL3307641	CHEMBL382	CCRF-CEM	T-cell leukemia	Homo sapiens	EFO_0002128	CVCL_0207	LCL-1012	Cancer cell line
CHEMBL3307644	CHEMBL614548	CEM-SS	T-cell leukemia	Homo sapiens		CVCL_J318		Cancer cell line
CHEMBL3307510	CHEMBL614028	CEM-0	T-cell leukemia	Homo sapiens				Cancer cell line
CHEMBL3307642	CHEMBL614541	CCRF-HSB-2	T-cell leukemia	Homo sapiens		CVCL_1859	LCL-1914	Cancer cell line
CHEMBL3307676	CHEMBL614660	P12-Ichikawa	T-cell leukemia	Homo sapiens		CVCL_1630	LCL-1020	Cancer cell line
CHEMBL3307482	CHEMBL614206	NTERA-2-cl-D1	Teratocarcinoma	Homo sapiens		CVCL_3407	LCL-1901	Cancer cell line
CHEMBL3308505	CHEMBL614205	NT2	Teratocarcinoma	Homo sapiens	EFO_0002959	CVCL_0034		Cancer cell line
CHEMBL3307699	CHEMBL614773	SW-1736	Thyroid carcinoma	Homo sapiens		CVCL_3883		Cancer cell line
CHEMBL3307556	CHEMBL614176	MOLT-3	T-lymphoblastic leukemia	Homo sapiens	EFO_0005265	CVCL_0624		Cancer cell line
CHEMBL3308402	CHEMBL614806	H9	T-lymphoid	Homo sapiens	EFO_0003045	CVCL_1240	LCL-1144	Cancer cell line
CHEMBL3307500	CHEMBL613978	HuT78	T-lymphoma	Homo sapiens	EFO_0002209	CVCL_0337	LCL-2005	Cancer cell line
CHEMBL3307328	CHEMBL614201	NHIK3025	Uterine Carcinoma	Homo sapiens		CVCL_U089		Cancer cell line
CHEMBL3307451	CHEMBL614926	SKUT-1A	Uterine Carcinoma	Homo sapiens				Cancer cell line
CHEMBL3307675	CHEMBL614649	Ishikawa	Uterine carcinoma	Homo sapiens		CVCL_2529	LCL-1497	Cancer cell line
CHEMBL3307599	CHEMBL614343	MES-SA	Uterine sarcoma	Homo sapiens	EFO_0002233	CVCL_1404	LCL-1509	Cancer cell line
CHEMBL3308373	CHEMBL613827	MES-SA/DxS	Uterine sarcoma	Homo sapiens		CVCL_2598		Cancer cell line
CHEMBL3307645	CHEMBL614554	CEM-VLB	Vinblastine-resistant T-cell leukemia	Homo sapiens				Cancer cell line
CHEMBL3307274	CHEMBL613530	SW 962	Vulva Lymphoid Carcinoma	Homo sapiens	EFO_0002377	CVCL_1733		Cancer cell line
CHEMBL3307461	CHEMBL614943	SW 954	Vulva Squamous Carcinoma	Homo sapiens	EFO_0002376	CVCL_1732		Cancer cell line
CHEMBL3307542	CHEMBL614130	MEXF276L	Xenograft melanoma	Homo sapiens		CVCL_D132		Cancer cell line
CHEMBL3307728	CHEMBL614873	MEXF514	Xenograft melanoma	Homo sapiens		CVCL_D129		Cancer cell line
CHEMBL3307600	CHEMBL614344	MEXF989	Xenograft melanoma	Homo sapiens				Cancer cell line
CHEMBL3308093	CHEMBL1075612	YKG-1	Glioblastoma	Homo sapiens		CVCL_1796	LCL-1361	Cancer cell line
CHEMBL3308094	CHEMBL1075613	ZR-75-30	not otherwise specified	Homo sapiens	EFO_0001263	CVCL_1661	LCL-1322	Cancer cell line
CHEMBL3308095	CHEMBL1075393	AU565	Breast adenocarcinoma	Homo sapiens	EFO_0001087	CVCL_1074	LCL-1462	Cancer cell line
CHEMBL3308096	CHEMBL1075398	BHT-101	Thyroid gland undifferentiated (anaplastic) carcinoma	Homo sapiens	EFO_0002116	CVCL_1085	LCL-1688	Cancer cell line
CHEMBL3308097	CHEMBL1075403	Ca-Ski	Human papillomavirus-related cervical squamous cell carcinoma	Homo sapiens		CVCL_1100		Cancer cell line
CHEMBL3308098	CHEMBL1075408	CAL-27	Tongue squamous cell carcinoma	Homo sapiens		CVCL_1107		Cancer cell line
CHEMBL3308099	CHEMBL1075413	CAL-62	Thyroid gland undifferentiated (anaplastic) carcinoma	Homo sapiens	EFO_0002126	CVCL_1112	LCL-1683	Cancer cell line
CHEMBL3308100	CHEMBL1075418	CaR-1	Rectal adenocarcinoma	Homo sapiens		CVCL_1116	LCL-1288	Cancer cell line
CHEMBL3308101	CHEMBL1075423	CHP-212	Neuroblastoma	Homo sapiens	EFO_0002133	CVCL_1125	LCL-1964	Cancer cell line
CHEMBL3308102	CHEMBL1075428	COLO-741	Melanoma	Homo sapiens		CVCL_1133		Cancer cell line
CHEMBL3308103	CHEMBL1075438	EFE-184	Endometrial carcinoma	Homo sapiens		CVCL_1191	LCL-1494	Cancer cell line
CHEMBL3308104	CHEMBL1075443	EPLC-272H	Lung mucoepidermoid carcinoma	Homo sapiens		CVCL_1197	LCL-1581	Cancer cell line
CHEMBL3308105	CHEMBL1075449	GMS-10	Glioblastoma	Homo sapiens		CVCL_1233	LCL-1352	Cancer cell line
CHEMBL3308106	CHEMBL1075454	HCC1395	Ductal breast carcinoma	Homo sapiens	EFO_0002185	CVCL_1249	LCL-1330	Cancer cell line
CHEMBL3308107	CHEMBL1075459	HCC1954	Ductal breast carcinoma	Homo sapiens	EFO_0001175	CVCL_1259	LCL-1332	Cancer cell line
CHEMBL3308108	CHEMBL1075464	HLE	Hepatocellular carcinoma	Homo sapiens		CVCL_1281	LCL-1939	Cancer cell line
CHEMBL3308109	CHEMBL1075469	HSC-4	Tongue squamous cell carcinoma	Homo sapiens		CVCL_1289	LCL-1218	Cancer cell line
CHEMBL3308111	CHEMBL1075483	KU-19-19	Bladder carcinoma	Homo sapiens		CVCL_1344	LCL-1715	Cancer cell line
CHEMBL3308112	CHEMBL1075489	LCLC-97TM1	Large cell lung carcinoma	Homo sapiens		CVCL_1376	LCL-1782	Cancer cell line
CHEMBL3308113	CHEMBL1075494	M059J	Glioblastoma	Homo sapiens		CVCL_0400	LCL-1356	Cancer cell line
CHEMBL3308114	CHEMBL1075499	ME-180	Human papillomavirus-related cervical squamous cell carcinoma	Homo sapiens		CVCL_1401	LCL-1305	Cancer cell line
CHEMBL3308115	CHEMBL1075504	MFM-223	Breast carcinoma	Homo sapiens		CVCL_1408	LCL-1318	Cancer cell line
CHEMBL3308116	CHEMBL1075509	MSTO-211H	Pleural biphasic mesothelioma	Homo sapiens	EFO_0002839	CVCL_1430	LCL-1776	Cancer cell line
CHEMBL3308117	CHEMBL1075515	NCI-H1573	Lung adenocarcinoma	Homo sapiens	EFO_0002256	CVCL_1478	LCL-1638	Cancer cell line
CHEMBL3308118	CHEMBL1075520	NCI-H1666	Bronchioloalveolar carcinoma	Homo sapiens	EFO_0002262	CVCL_1485	LCL-1673	Cancer cell line
CHEMBL3308119	CHEMBL1075531	NCI-H2052	Pleural sarcomatoid mesothelioma	Homo sapiens	EFO_0002275	CVCL_1518		Cancer cell line
CHEMBL3308120	CHEMBL1075536	NCI-H2228	Lung adenocarcinoma	Homo sapiens	EFO_0002284	CVCL_1543	LCL-1652	Cancer cell line
CHEMBL3308121	CHEMBL1075542	NCI-H441	Papillary lung adenocarcinoma	Homo sapiens	EFO_0002292	CVCL_1561	LCL-1911	Cancer cell line
CHEMBL3308122	CHEMBL1075547	NCI-H838	Lung adenocarcinoma	Homo sapiens	EFO_0002307	CVCL_1594	LCL-1623	Cancer cell line
CHEMBL3308123	CHEMBL1075552	NY	Osteosarcoma	Homo sapiens		CVCL_1613	LCL-1429	Cancer cell line
CHEMBL3308124	CHEMBL1075557	PANC-03-27	Pancreatic adenocarcinoma	Homo sapiens		CVCL_1635		Cancer cell line
CHEMBL3308125	CHEMBL1075562	RCM-1	Rectal adenocarcinoma	Homo sapiens		CVCL_1648	LCL-1290	Cancer cell line
CHEMBL3308126	CHEMBL1075567	RVH-421	Melanoma	Homo sapiens		CVCL_1672	LCL-1255	Cancer cell line
CHEMBL3308127	CHEMBL1075572	SCCH-26	Neuroblastoma	Homo sapiens		CVCL_1686	LCL-1968	Cancer cell line
CHEMBL3308128	CHEMBL1075577	SK-MEL-30	Cutaneous melanoma	Homo sapiens		CVCL_0039	LCL-1257	Cancer cell line
CHEMBL3308129	CHEMBL1075588	SW1417	Colon adenocarcinoma	Homo sapiens	EFO_0002361	CVCL_1717	LCL-1185	Cancer cell line
CHEMBL3308130	CHEMBL1075593	SW626	Colon adenocarcinoma	Homo sapiens		CVCL_1725	LCL-1529	Cancer cell line
CHEMBL3308131	CHEMBL1075598	SW948	Colon adenocarcinoma	Homo sapiens	EFO_0002375	CVCL_0632	LCL-1187	Cancer cell line
CHEMBL3308132	CHEMBL1075406	CAL-12T	Non-small cell lung carcinoma	Homo sapiens		CVCL_1105	LCL-1603	Cancer cell line
CHEMBL3308134	CHEMBL1075441	EFO-27	Ovarian mucinous adenocarcinoma	Homo sapiens		CVCL_1192	LCL-1521	Cancer cell line
CHEMBL3308135	CHEMBL1075457	HCC1806	acantholytic variant	Homo sapiens	EFO_0005373	CVCL_1258	LCL-1960	Cancer cell line
CHEMBL3308136	CHEMBL1075492	LU-135	Small cell lung carcinoma	Homo sapiens	EFO_0002828	CVCL_1389	LCL-1809	Cancer cell line
CHEMBL3308137	CHEMBL1075508	MOG-G-UVW	Anaplastic astrocytoma	Homo sapiens		CVCL_2614	LCL-1397	Cancer cell line
CHEMBL3308138	CHEMBL1075527	NCI-H1993	Lung adenocarcinoma	Homo sapiens	EFO_0002272	CVCL_1512	LCL-1646	Cancer cell line
CHEMBL3308139	CHEMBL1075544	NCI-H661	Large cell lung carcinoma	Homo sapiens	EFO_0002299	CVCL_1577	LCL-1785	Cancer cell line
CHEMBL3308140	CHEMBL1075561	PLC-PRF-5	Hepatocellular carcinoma	Homo sapiens		CVCL_0485		Cancer cell line
CHEMBL3308141	CHEMBL1075580	SK-NEP-1	Ewing sarcoma	Homo sapiens	EFO_0002337	CVCL_0631	LCL-1802	Cancer cell line
CHEMBL3308142	CHEMBL2366310	HH	Cutaneous T-cell non-Hodgkin lymphoma	Homo sapiens	EFO_0002194	CVCL_1280	LCL-1141	Cancer cell line
CHEMBL3308143	CHEMBL2366130	HT	Diffuse large B-cell lymphoma	Homo sapiens	EFO_0002200	CVCL_1290	LCL-1949	Cancer cell line
CHEMBL3308144	CHEMBL2366152	K5	Thyroid gland follicular carcinoma	Homo sapiens		CVCL_1322	LCL-1692	Cancer cell line
CHEMBL3308145	CHEMBL2366083	TT	Hereditary thyroid gland medullary carcinoma	Homo sapiens	EFO_0002382	CVCL_1774	LCL-1690	Cancer cell line
CHEMBL3308146	CHEMBL2366114	YT	Natural killer cell lymphoblastic leukemia/lymphoma	Homo sapiens		CVCL_1797	LCL-1913	Cancer cell line
CHEMBL3308147	CHEMBL2366253	697	B acute lymphoblastic leukemia with t(1,19)(q23,p13.3) E2A-PBX1 (TCF3-PBX1)	Homo sapiens		CVCL_0079	LCL-1042	Cancer cell line
CHEMBL3308148	CHEMBL2366195	ACN	Neuroblastoma	Homo sapiens		CVCL_1068	LCL-1982	Cancer cell line
CHEMBL3308149	CHEMBL2366177	CMK	Childhood acute megakaryoblastic leukemia	Homo sapiens	EFO_0003037	CVCL_0216	LCL-1051	Cancer cell line
CHEMBL3308150	CHEMBL2366135	ES3	Ewing sarcoma	Homo sapiens		CVCL_1199	LCL-1440	Cancer cell line
CHEMBL3308151	CHEMBL2366118	ES4	Ewing sarcoma	Homo sapiens		CVCL_1200	LCL-1441	Cancer cell line
CHEMBL3308152	CHEMBL2366373	ES6	Ewing sarcoma	Homo sapiens		CVCL_1202	LCL-1443	Cancer cell line
CHEMBL3308153	CHEMBL2366069	ES8	Ewing sarcoma	Homo sapiens		CVCL_1204	LCL-1445	Cancer cell line
CHEMBL3308154	CHEMBL2366301	GAK	Vulvar melanoma	Homo sapiens		CVCL_1225	LCL-1272	Cancer cell line
CHEMBL3308155	CHEMBL2366154	KGN	Ovarian granulosa cell tumor	Homo sapiens		CVCL_0375	LCL-1297	Cancer cell line
CHEMBL3308156	CHEMBL2366328	NB5	Neuroblastoma	Homo sapiens		CVCL_8822	LCL-1995	Cancer cell line
CHEMBL3308157	CHEMBL2366318	NB6	Neuroblastoma	Homo sapiens		CVCL_8823	LCL-1996	Cancer cell line
CHEMBL3308158	CHEMBL2366345	NB7	Neuroblastoma	Homo sapiens		CVCL_8824	LCL-1997	Cancer cell line
CHEMBL3308159	CHEMBL2366355	A388	Squamous cell carcinoma	Homo sapiens		CVCL_1063	LCL-1342	Cancer cell line
CHEMBL3308160	CHEMBL2366109	BOKU	Human papillomavirus-related cervical squamous cell carcinoma	Homo sapiens		CVCL_1089	LCL-1545	Cancer cell line
CHEMBL3308161	CHEMBL2366174	CW-2	Colon adenocarcinoma	Homo sapiens		CVCL_1151	LCL-1190	Cancer cell line
CHEMBL3308162	CHEMBL2366367	ECC4	Rectal adenocarcinoma	Homo sapiens		CVCL_1190	LCL-1115	Cancer cell line
CHEMBL3308164	CHEMBL2366364	EW-1	Ewing sarcoma	Homo sapiens		CVCL_1208	LCL-1446	Cancer cell line
CHEMBL3308165	CHEMBL2366112	EW-7	Ewing sarcoma	Homo sapiens		CVCL_1217	LCL-1453	Cancer cell line
CHEMBL3308166	CHEMBL2366292	GB-1	Glioblastoma	Homo sapiens		CVCL_1227	LCL-1378	Cancer cell line
CHEMBL3308167	CHEMBL2366272	GI-1	Gliosarcoma	Homo sapiens		CVCL_1231	LCL-1379	Cancer cell line
CHEMBL3308168	CHEMBL2366179	GOTO	Neuroblastoma	Homo sapiens		CVCL_1234	LCL-1974	Cancer cell line
CHEMBL3308169	CHEMBL2366354	K052	Adult acute myeloid leukemia	Homo sapiens		CVCL_1321		Cancer cell line
CHEMBL3308170	CHEMBL2366228	KS-1	Glioblastoma	Homo sapiens		CVCL_1343	LCL-1384	Cancer cell line
CHEMBL3308171	CHEMBL2366066	LP-1	Plasma cell myeloma	Homo sapiens	EFO_0003055	CVCL_0012	LCL-2046	Cancer cell line
CHEMBL3308172	CHEMBL2366243	NB10	Neuroblastoma	Homo sapiens		CVCL_1441	LCL-1989	Cancer cell line
CHEMBL3308173	CHEMBL2366285	NB12	Neuroblastoma	Homo sapiens		CVCL_1442	LCL-1990	Cancer cell line
CHEMBL3308174	CHEMBL2366225	NB13	Neuroblastoma	Homo sapiens		CVCL_1443	LCL-1991	Cancer cell line
CHEMBL3308175	CHEMBL2366064	NB17	Neuroblastoma	Homo sapiens		CVCL_1445	LCL-1994	Cancer cell line
CHEMBL3308176	CHEMBL2366340	NEC8	Testicular embryonal carcinoma	Homo sapiens		CVCL_1604	LCL-1900	Cancer cell line
CHEMBL3308177	CHEMBL2366309	SH-4	Melanoma	Homo sapiens		CVCL_1692	LCL-1280	Cancer cell line
CHEMBL3308178	CHEMBL2366092	TE-1	Esophageal squamous cell carcinoma	Homo sapiens		CVCL_1759	LCL-1564	Cancer cell line
CHEMBL3308179	CHEMBL2366245	TE-5	Esophageal squamous cell carcinoma	Homo sapiens		CVCL_1764	LCL-1569	Cancer cell line
CHEMBL3308180	CHEMBL2366144	TE-6	Esophageal squamous cell carcinoma	Homo sapiens		CVCL_1765	LCL-1570	Cancer cell line
CHEMBL3308181	CHEMBL2366147	TE-9	Esophageal squamous cell carcinoma	Homo sapiens		CVCL_1767	LCL-1572	Cancer cell line
CHEMBL3308182	CHEMBL2366306	A101D	Melanoma	Homo sapiens	EFO_0002100	CVCL_1057	LCL-1267	Cancer cell line
CHEMBL3308183	CHEMBL2366277	ATN-1	Adult T acute lymphoblastic leukemia	Homo sapiens		CVCL_1073	LCL-1025	Cancer cell line
CHEMBL3308185	CHEMBL2366317	BL-70	Burkitt lymphoma	Homo sapiens		CVCL_1088	LCL-2016	Cancer cell line
CHEMBL3308187	CHEMBL2366100	CAS-1	Glioblastoma	Homo sapiens		CVCL_1117	LCL-1369	Cancer cell line
CHEMBL3308188	CHEMBL2366344	CTB-1	Diffuse large B-cell lymphoma	Homo sapiens		CVCL_1149	LCL-1118	Cancer cell line
CHEMBL3308189	CHEMBL2366360	CTV-1	Adult T acute lymphoblastic leukemia	Homo sapiens		CVCL_1150	LCL-1013	Cancer cell line
CHEMBL3308190	CHEMBL2366264	DJM-1	Skin squamous cell carcinoma	Homo sapiens		CVCL_1172	LCL-1405	Cancer cell line
CHEMBL3308191	CHEMBL2366117	ECC10	Gastric small cell neuroendocrine carcinoma	Homo sapiens		CVCL_1188	LCL-1897	Cancer cell line
CHEMBL3308192	CHEMBL2366180	ECC12	Gastric small cell neuroendocrine carcinoma	Homo sapiens		CVCL_1189	LCL-1898	Cancer cell line
CHEMBL3308193	CHEMBL2366223	EW-11	Ewing sarcoma	Homo sapiens		CVCL_1209	LCL-1447	Cancer cell line
CHEMBL3308194	CHEMBL2366124	EW-13	Ewing sarcoma	Homo sapiens		CVCL_1211	LCL-1448	Cancer cell line
CHEMBL3308195	CHEMBL2366358	EW-16	Ewing sarcoma	Homo sapiens		CVCL_1212	LCL-1449	Cancer cell line
CHEMBL3308196	CHEMBL2366162	EW-22	Ewing sarcoma	Homo sapiens		CVCL_1214		Cancer cell line
CHEMBL3308197	CHEMBL2366206	EW-24	Ewing sarcoma	Homo sapiens		CVCL_1215	LCL-1451	Cancer cell line
CHEMBL3308198	CHEMBL2366157	GDM-1	Adult acute myeloid leukemia	Homo sapiens	EFO_0002183	CVCL_1230	LCL-1052	Cancer cell line
CHEMBL3308199	CHEMBL2366207	HCE-4	Esophageal squamous cell carcinoma	Homo sapiens		CVCL_1271	LCL-1563	Cancer cell line
CHEMBL3308201	CHEMBL2366209	IMR-5	Neuroblastoma	Homo sapiens		CVCL_1306	LCL-1984	Cancer cell line
CHEMBL3308202	CHEMBL2366348	JEG-3	Gestational choriocarcinoma	Homo sapiens		CVCL_0363	LCL-1492	Cancer cell line
CHEMBL3308204	CHEMBL2366250	KM-H2	Hodgkin lymphoma	Homo sapiens		CVCL_1330	LCL-2009	Cancer cell line
CHEMBL3308205	CHEMBL2366267	L-363	Plasma cell myeloma	Homo sapiens		CVCL_1357	LCL-2045	Cancer cell line
CHEMBL3308206	CHEMBL2366123	LAN-6	Neuroblastoma	Homo sapiens		CVCL_1363	LCL-1988	Cancer cell line
CHEMBL3308207	CHEMBL2366216	LC-1F	Squamous cell lung carcinoma	Homo sapiens	EFO_0002827	CVCL_1372	LCL-1595	Cancer cell line
CHEMBL3308208	CHEMBL2366252	LOUCY	Adult T acute lymphoblastic leukemia	Homo sapiens		CVCL_1380	LCL-1017	Cancer cell line
CHEMBL3308210	CHEMBL2366256	MC116	B-cell non-Hodgkin lymphoma	Homo sapiens	EFO_0002228	CVCL_1399	LCL-1946	Cancer cell line
CHEMBL3308211	CHEMBL2366263	NH-12	Neuroblastoma	Homo sapiens		CVCL_1605	LCL-1978	Cancer cell line
CHEMBL3308212	CHEMBL2366133	NKM-1	Adult acute myeloid leukemia	Homo sapiens		CVCL_1607	LCL-1073	Cancer cell line
CHEMBL3308213	CHEMBL2366339	OMC-1	Cervical squamous cell carcinoma	Homo sapiens		CVCL_1623	LCL-1546	Cancer cell line
CHEMBL3308214	CHEMBL2366327	SBC-1	Small cell lung carcinoma	Homo sapiens		CVCL_1676	LCL-1865	Cancer cell line
CHEMBL3308215	CHEMBL2366081	SCC-3	B-cell non-Hodgkin lymphoma	Homo sapiens		CVCL_1683	LCL-1128	Cancer cell line
CHEMBL3308216	CHEMBL2366085	SKM-1	Adult acute myeloid leukemia	Homo sapiens		CVCL_0098		Cancer cell line
CHEMBL3308217	CHEMBL2366143	SW684	Fibrosarcoma	Homo sapiens	EFO_0002369	CVCL_1726	LCL-1490	Cancer cell line
CHEMBL3308218	CHEMBL2366308	TE-10	Esophageal squamous cell carcinoma	Homo sapiens		CVCL_1760	LCL-1565	Cancer cell line
CHEMBL3308219	CHEMBL2366166	TE-11	Esophageal squamous cell carcinoma	Homo sapiens		CVCL_1761	LCL-1566	Cancer cell line
CHEMBL3308221	CHEMBL2366086	TE-15	Esophageal squamous cell carcinoma	Homo sapiens		CVCL_1763	LCL-1568	Cancer cell line
CHEMBL3308222	CHEMBL2366158	TI-73	Osteosarcoma	Homo sapiens		CVCL_3605		Cancer cell line
CHEMBL3308223	CHEMBL2366164	YH-13	Glioblastoma	Homo sapiens		CVCL_1795	LCL-1392	Cancer cell line
CHEMBL3308224	CHEMBL2366326	no-11	Glioblastoma	Homo sapiens		CVCL_3076	LCL-1387	Cancer cell line
CHEMBL3308225	CHEMBL2366273	A3-KAW	Diffuse large B-cell lymphoma	Homo sapiens		CVCL_1062		Cancer cell line
CHEMBL3308226	CHEMBL2366356	A4-Fuk	B acute lymphoblastic leukemia	Homo sapiens		CVCL_1064	LCL-1268	Cancer cell line
CHEMBL3308227	CHEMBL2366294	ALL-PO	Childhood B acute lymphoblastic leukemia	Homo sapiens		CVCL_1069	LCL-1043	Cancer cell line
CHEMBL3308228	CHEMBL2366145	BV-173	BCR-ABL1 positive	Homo sapiens		CVCL_0181	LCL-1111	Cancer cell line
CHEMBL3308229	CHEMBL2366230	Becker	Astrocytoma	Homo sapiens		CVCL_1093	LCL-1368	Cancer cell line
CHEMBL3308230	CHEMBL2366313	C-33-A	Cervical squamous cell carcinoma	Homo sapiens	EFO_0002120	CVCL_1094		Cancer cell line
CHEMBL3308231	CHEMBL2366283	C2BBe1	Colon adenocarcinoma	Homo sapiens		CVCL_1096	LCL-1296	Cancer cell line
CHEMBL3308232	CHEMBL2366249	Caov-4	High grade ovarian serous adenocarcinoma	Homo sapiens		CVCL_0202	LCL-1520	Cancer cell line
CHEMBL3308233	CHEMBL2366142	HAL-01	B acute lymphoblastic leukemia	Homo sapiens		CVCL_1242	LCL-1046	Cancer cell line
CHEMBL3308234	CHEMBL2366231	HDLM-2	Hodgkin lymphoma	Homo sapiens		CVCL_0009	LCL-2007	Cancer cell line
CHEMBL3308235	CHEMBL2366155	KALS-1	Glioblastoma	Homo sapiens		CVCL_1323	LCL-1380	Cancer cell line
CHEMBL3308236	CHEMBL2366347	KMOE-2	Erythroleukemia	Homo sapiens		CVCL_1332	LCL-1058	Cancer cell line
CHEMBL3308237	CHEMBL2366244	KNS-62	Squamous cell lung carcinoma	Homo sapiens		CVCL_1335		Cancer cell line
CHEMBL3308238	CHEMBL2366248	LU-139	Small cell lung carcinoma	Homo sapiens		CVCL_1390	LCL-1872	Cancer cell line
CHEMBL3308239	CHEMBL2366132	LU-165	Small cell lung carcinoma	Homo sapiens		CVCL_1391	LCL-1873	Cancer cell line
CHEMBL3308241	CHEMBL2366357	MPP-89	Pleural epithelioid mesothelioma	Homo sapiens		CVCL_1427	LCL-1229	Cancer cell line
CHEMBL3308242	CHEMBL2366204	MZ1-PC	Pancreatic ductal adenocarcinoma	Homo sapiens		CVCL_1434	LCL-1795	Cancer cell line
CHEMBL3308243	CHEMBL2366198	NOMO-1	Adult acute monocytic leukemia	Homo sapiens		CVCL_1609	LCL-1074	Cancer cell line
CHEMBL3308244	CHEMBL2366288	OC-314	Ovarian serous adenocarcinoma	Homo sapiens		CVCL_1616	LCL-1516	Cancer cell line
CHEMBL3308245	CHEMBL2366121	OCUB-M	Breast carcinoma	Homo sapiens		CVCL_1621	LCL-1489	Cancer cell line
CHEMBL3308246	CHEMBL2366235	PF-382	Childhood T acute lymphoblastic leukemia	Homo sapiens		CVCL_1641	LCL-1021	Cancer cell line
CHEMBL3308247	CHEMBL2366159	RS4-11	Adult B acute lymphoblastic leukemia	Homo sapiens		CVCL_0093		Cancer cell line
CHEMBL3308248	CHEMBL2366251	SIG-M5	Adult acute myeloid leukemia	Homo sapiens		CVCL_1694	LCL-1071	Cancer cell line
CHEMBL3308249	CHEMBL2366304	SNU-C1	Colon adenocarcinoma	Homo sapiens		CVCL_1708	LCL-1194	Cancer cell line
CHEMBL3308250	CHEMBL2366324	TC-YIK	Cervical small cell carcinoma	Homo sapiens		CVCL_1737		Cancer cell line
CHEMBL3308251	CHEMBL2366115	8-MG-BA	Glioblastoma	Homo sapiens		CVCL_1052	LCL-1365	Cancer cell line
CHEMBL3308252	CHEMBL2366137	CHP-126	Neuroblastoma	Homo sapiens		CVCL_1123	LCL-1973	Cancer cell line
CHEMBL3308253	CHEMBL2366128	CHP-134	Neuroblastoma	Homo sapiens		CVCL_1124		Cancer cell line
CHEMBL3308254	CHEMBL2366080	CRO-AP2	Primary effusion lymphoma	Homo sapiens		CVCL_1147		Cancer cell line
CHEMBL3308255	CHEMBL2366183	D-263MG	Glioblastoma	Homo sapiens		CVCL_1154	LCL-1371	Cancer cell line
CHEMBL3308256	CHEMBL2366161	D-392MG	Glioblastoma	Homo sapiens		CVCL_1158	LCL-1373	Cancer cell line
CHEMBL3308257	CHEMBL2366134	D-423MG	Glioblastoma	Homo sapiens		CVCL_1160	LCL-1374	Cancer cell line
CHEMBL3308258	CHEMBL2366343	D-502MG	Glioblastoma	Homo sapiens		CVCL_1162	LCL-1375	Cancer cell line
CHEMBL3308259	CHEMBL2366208	D-542MG	Glioblastoma	Homo sapiens		CVCL_1164	LCL-1376	Cancer cell line
CHEMBL3308260	CHEMBL2366167	DMS-153	Small cell lung carcinoma	Homo sapiens		CVCL_1175		Cancer cell line
CHEMBL3308261	CHEMBL2366246	DU-4475	Breast carcinoma	Homo sapiens		CVCL_1183		Cancer cell line
CHEMBL3308262	CHEMBL2366063	HCC1599	Ductal breast carcinoma	Homo sapiens	EFO_0002186	CVCL_1256	LCL-1326	Cancer cell line
CHEMBL3308263	CHEMBL2366104	IST-SL1	Small cell lung carcinoma	Homo sapiens		CVCL_1313	LCL-1868	Cancer cell line
CHEMBL3308264	CHEMBL2366229	KINGS-1	Anaplastic astrocytoma	Homo sapiens		CVCL_1328	LCL-1381	Cancer cell line
CHEMBL3308265	CHEMBL2366280	KP-N-YN	Neuroblastoma	Homo sapiens		CVCL_1341	LCL-1985	Cancer cell line
CHEMBL3308266	CHEMBL2366065	KP-N-YS	Neuroblastoma	Homo sapiens		CVCL_1342	LCL-1986	Cancer cell line
CHEMBL3308267	CHEMBL2366090	LAMA-84	BCR-ABL1 positive	Homo sapiens		CVCL_0388	LCL-1109	Cancer cell line
CHEMBL3308268	CHEMBL2366189	LS-411N	Cecum adenocarcinoma	Homo sapiens		CVCL_1385	LCL-1337	Cancer cell line
CHEMBL3308269	CHEMBL2366262	MFH-ino	Undifferentiated pleomorphic sarcoma	Homo sapiens		CVCL_1407	LCL-1753	Cancer cell line
CHEMBL3308270	CHEMBL2366196	MMAC-SF	Melanoma	Homo sapiens		CVCL_1420	LCL-1277	Cancer cell line
CHEMBL3308271	CHEMBL2366362	MOLT-16	Childhood T acute lymphoblastic leukemia	Homo sapiens		CVCL_1424	LCL-1018	Cancer cell line
CHEMBL3308272	CHEMBL2366226	MZ2-MEL	Melanoma	Homo sapiens		CVCL_1435	LCL-1278	Cancer cell line
CHEMBL3308273	CHEMBL2366319	NCI-H64	Small cell lung carcinoma	Homo sapiens		CVCL_1573	LCL-1874	Cancer cell line
CHEMBL3308274	CHEMBL2366188	OS-RC-2	Renal cell carcinoma	Homo sapiens		CVCL_1626	LCL-1768	Cancer cell line
CHEMBL3308275	CHEMBL2366165	P30-OHK	Childhood B acute lymphoblastic leukemia	Homo sapiens		CVCL_1631		Cancer cell line
CHEMBL3308276	CHEMBL2366370	P31-FUJ	Acute myeloid leukemia	Homo sapiens		CVCL_1632		Cancer cell line
CHEMBL3308277	CHEMBL2366232	SK-MM-2	Plasma cell myeloma	Homo sapiens	EFO_0005458	CVCL_1699	LCL-2051	Cancer cell line
CHEMBL3308278	CHEMBL2366120	SK-N-FI	Neuroblastoma	Homo sapiens		CVCL_1702	LCL-1981	Cancer cell line
CHEMBL3308279	CHEMBL2366279	SNU-C2B	Cecum adenocarcinoma	Homo sapiens		CVCL_1710	LCL-1341	Cancer cell line
CHEMBL3308280	CHEMBL2366098	U-698-M	Lymphoblastic lymphoma	Homo sapiens		CVCL_0017	LCL-1008	Cancer cell line
CHEMBL3308281	CHEMBL2366193	WSU-NHL	Follicular lymphoma	Homo sapiens		CVCL_1793	LCL-1955	Cancer cell line
CHEMBL3308282	CHEMBL2366295	BB49-HNC	Head and neck squamous cell carcinoma	Homo sapiens		CVCL_1077	LCL-1574	Cancer cell line
CHEMBL3308283	CHEMBL2366247	BB65-RCC	Renal cell carcinoma	Homo sapiens		CVCL_1078	LCL-1763	Cancer cell line
CHEMBL3308284	CHEMBL2366176	COLO-684	Endometrial adenocarcinoma	Homo sapiens		CVCL_1132		Cancer cell line
CHEMBL3308285	CHEMBL2366224	COLO-800	Cutaneous melanoma	Homo sapiens		CVCL_1135	LCL-1233	Cancer cell line
CHEMBL3308286	CHEMBL2366275	COLO-829	Cutaneous melanoma	Homo sapiens	EFO_0002140	CVCL_1137	LCL-1269	Cancer cell line
CHEMBL3308287	CHEMBL2366363	CP66-MEL	Melanoma	Homo sapiens		CVCL_1144	LCL-1271	Cancer cell line
CHEMBL3308288	CHEMBL2366095	CP67-MEL	Melanoma	Homo sapiens		CVCL_1145		Cancer cell line
CHEMBL3308289	CHEMBL2366240	EC-GI-10	Esophageal squamous cell carcinoma	Homo sapiens		CVCL_1187	LCL-1151	Cancer cell line
CHEMBL3308290	CHEMBL2366094	IST-MEL1	Melanoma	Homo sapiens		CVCL_1308	LCL-1234	Cancer cell line
CHEMBL3308291	CHEMBL2366194	IST-MES1	Pleural epithelioid mesothelioma	Homo sapiens		CVCL_1311	LCL-1228	Cancer cell line
CHEMBL3308292	CHEMBL2366236	LU-134-A	Small cell lung carcinoma	Homo sapiens		CVCL_1387	LCL-1871	Cancer cell line
CHEMBL3308293	CHEMBL2366365	NCI-H209	Small cell lung carcinoma	Homo sapiens		CVCL_1525	LCL-1847	Cancer cell line
CHEMBL3308294	CHEMBL2366289	NCI-H250	Small cell lung carcinoma	Homo sapiens		CVCL_1554		Cancer cell line
CHEMBL3308295	CHEMBL2366088	NCI-H378	Small cell lung carcinoma	Homo sapiens		CVCL_1560		Cancer cell line
CHEMBL3308296	CHEMBL2366342	NCI-H524	Small cell lung carcinoma	Homo sapiens	EFO_0002296	CVCL_1568	LCL-1857	Cancer cell line
CHEMBL3308297	CHEMBL2366106	NCI-H716	Cecum adenocarcinoma	Homo sapiens	EFO_0002301	CVCL_1581	LCL-1339	Cancer cell line
CHEMBL3308298	CHEMBL2366163	NCI-H748	Small cell lung carcinoma	Homo sapiens	EFO_0002304	CVCL_1588	LCL-1861	Cancer cell line
CHEMBL3308299	CHEMBL2366169	NCI-H889	Small cell lung carcinoma	Homo sapiens		CVCL_1598	LCL-1864	Cancer cell line
CHEMBL3308300	CHEMBL2366220	OCI-AML2	Adult acute myeloid leukemia	Homo sapiens		CVCL_1619	LCL-1065	Cancer cell line
CHEMBL3308301	CHEMBL2366337	QIMR-WIL	Acute myeloid leukemia	Homo sapiens		CVCL_1645	LCL-1075	Cancer cell line
CHEMBL3308302	CHEMBL2366191	RCC10RGB	Renal cell carcinoma	Homo sapiens		CVCL_1647	LCL-1769	Cancer cell line
CHEMBL3308303	CHEMBL2366200	SU-DHL-1	Anaplastic large cell lymphoma	Homo sapiens	EFO_0005461	CVCL_0538	LCL-1918	Cancer cell line
CHEMBL3308304	CHEMBL2366268	TE-441-T	Rhabdomyosarcoma	Homo sapiens		CVCL_1754	LCL-1413	Cancer cell line
CHEMBL3308305	CHEMBL2366305	KARPAS-45	Childhood T acute lymphoblastic leukemia	Homo sapiens		CVCL_1326	LCL-1015	Cancer cell line
CHEMBL3308306	CHEMBL2366203	KNS-81-FD	Glioblastoma	Homo sapiens		CVCL_1336	LCL-1383	Cancer cell line
CHEMBL3308307	CHEMBL2366119	KURAMOCHI	High grade ovarian serous adenocarcinoma	Homo sapiens		CVCL_1345	LCL-1701	Cancer cell line
CHEMBL3308308	CHEMBL2366099	LB771-HNC	Head and neck squamous cell carcinoma	Homo sapiens		CVCL_1369	LCL-1575	Cancer cell line
CHEMBL3308309	CHEMBL2366110	LB996-RCC	Renal cell carcinoma	Homo sapiens		CVCL_1371	LCL-1767	Cancer cell line
CHEMBL3308310	CHEMBL2366185	MHH-NB-11	Neuroblastoma	Homo sapiens		CVCL_1412	LCL-1975	Cancer cell line
CHEMBL3308311	CHEMBL2366351	NCI-H1092	Small cell lung carcinoma	Homo sapiens	EFO_0002249	CVCL_1454	LCL-1836	Cancer cell line
CHEMBL3308312	CHEMBL2366073	NCI-H1155	Large cell lung carcinoma	Homo sapiens	EFO_0002250	CVCL_1456	LCL-1628	Cancer cell line
CHEMBL3308313	CHEMBL2366201	NCI-H1395	Lung adenocarcinoma	Homo sapiens	EFO_0002252	CVCL_1467	LCL-1660	Cancer cell line
CHEMBL3308314	CHEMBL2366290	NCI-H1618	Small cell lung carcinoma	Homo sapiens	EFO_0002258	CVCL_1480	LCL-1840	Cancer cell line
CHEMBL3308315	CHEMBL2366214	NCI-H1648	Lung adenocarcinoma	Homo sapiens	EFO_0003119	CVCL_1482	LCL-1632	Cancer cell line
CHEMBL3308316	CHEMBL2366171	NCI-H1770	Non-small cell lung carcinoma	Homo sapiens	EFO_0002265	CVCL_1493	LCL-1625	Cancer cell line
CHEMBL3308317	CHEMBL2366346	NCI-H1838	Lung adenocarcinoma	Homo sapiens	EFO_0002268	CVCL_1499	LCL-1662	Cancer cell line
CHEMBL3308318	CHEMBL2366210	NCI-H1882	Small cell lung carcinoma	Homo sapiens		CVCL_1504	LCL-1844	Cancer cell line
CHEMBL3308319	CHEMBL2366082	NCI-H2081	Small cell lung carcinoma	Homo sapiens	EFO_0002276	CVCL_1522	LCL-1846	Cancer cell line
CHEMBL3308320	CHEMBL2366213	NCI-H2171	Small cell lung carcinoma	Homo sapiens	EFO_0002282	CVCL_1536	LCL-1851	Cancer cell line
CHEMBL3308321	CHEMBL2366217	NCI-H2227	Small cell lung carcinoma	Homo sapiens		CVCL_1542	LCL-1853	Cancer cell line
CHEMBL3308322	CHEMBL2366332	NCI-H510A	Small cell lung carcinoma	Homo sapiens		CVCL_1565	LCL-1856	Cancer cell line
CHEMBL3308324	CHEMBL2366314	SK-MEL-24	Melanoma	Homo sapiens		CVCL_0599	LCL-1281	Cancer cell line
CHEMBL3308325	CHEMBL2366076	CP50-MEL-B	Melanoma	Homo sapiens		CVCL_1143	LCL-1270	Cancer cell line
CHEMBL3308326	CHEMBL2366219	J-RT3-T3-5	Childhood T acute lymphoblastic leukemia	Homo sapiens		CVCL_1316		Cancer cell line
CHEMBL3308327	CHEMBL2366156	KARPAS-299	Anaplastic large cell lymphoma	Homo sapiens	EFO_0005390	CVCL_1324	LCL-1117	Cancer cell line
CHEMBL3308328	CHEMBL2366368	KARPAS-422	Diffuse large B-cell lymphoma	Homo sapiens		CVCL_1325	LCL-1120	Cancer cell line
CHEMBL3308329	CHEMBL2366136	LB1047-RCC	Renal cell carcinoma	Homo sapiens		CVCL_1364	LCL-1765	Cancer cell line
CHEMBL3308330	CHEMBL2366330	LB2241-RCC	Renal cell carcinoma	Homo sapiens		CVCL_1365	LCL-1766	Cancer cell line
CHEMBL3308331	CHEMBL2366335	LB2518-MEL	Melanoma	Homo sapiens		CVCL_1366	LCL-1274	Cancer cell line
CHEMBL3308332	CHEMBL2366140	LB647-SCLC	Small cell lung carcinoma	Homo sapiens		CVCL_1368	LCL-1870	Cancer cell line
CHEMBL3308333	CHEMBL2366286	MHH-CALL-2	Childhood B acute lymphoblastic leukemia	Homo sapiens		CVCL_1409	LCL-1009	Cancer cell line
CHEMBL3308334	CHEMBL2366127	MHH-PREB-1	B-cell non-Hodgkin lymphoma	Homo sapiens		CVCL_1413	LCL-1140	Cancer cell line
CHEMBL3308336	CHEMBL2366296	LB373-MEL-D	Melanoma	Homo sapiens		CVCL_1367	LCL-1275	Cancer cell line
CHEMBL3308337	CHEMBL2366265	COLO-320-HSR	Colon adenocarcinoma	Homo sapiens		CVCL_0220	LCL-1189	Cancer cell line
CHEMBL3308339	CHEMBL2366107	KP-N-RT-BM-1	Neuroblastoma	Homo sapiens		CVCL_1339		Cancer cell line
CHEMBL3308340	CHEMBL2366242	MDA-MB-134-VI	Invasive lobular breast carcinoma	Homo sapiens	EFO_0001205	CVCL_0617	LCL-1316	Cancer cell line
CHEMBL3308341	CHEMBL2366170	Ramos-2G6-4C10	Burkitt lymphoma	Homo sapiens		CVCL_1646	LCL-2027	Cancer cell line
CHEMBL3308342	CHEMBL2366172	LNCaP-Clone-FGC	Prostate carcinoma	Homo sapiens		CVCL_1379		Cancer cell line
CHEMBL3308343	CHEMBL1075606	UMC-11	Lung carcinoid tumor	Homo sapiens	EFO_0002386	CVCL_1784	LCL-1154	Cancer cell line
CHEMBL3308346	CHEMBL1075412	CAL-54	Renal cell carcinoma	Homo sapiens	EFO_0002125	CVCL_1111	LCL-1757	Cancer cell line
CHEMBL3308349	CHEMBL1075425	COLO-678	Colon carcinoma	Homo sapiens		CVCL_1129	LCL-1160	Cancer cell line
CHEMBL3308350	CHEMBL1075431	COR-L105	Lung adenocarcinoma	Homo sapiens	EFO_0002141	CVCL_1138	LCL-1635	Cancer cell line
CHEMBL3308353	CHEMBL1075387	8505C	Thyroid gland undifferentiated (anaplastic) carcinoma	Homo sapiens		CVCL_1054	LCL-1686	Cancer cell line
CHEMBL3308356	CHEMBL1075394	BCPAP	Thyroid gland papillary carcinoma	Homo sapiens		CVCL_0153	LCL-1687	Cancer cell line
CHEMBL3308361	CHEMBL1075596	SW837	Rectal adenocarcinoma	Homo sapiens	EFO_0002372	CVCL_1729	LCL-1292	Cancer cell line
CHEMBL3308364	CHEMBL1075575	SJRH30	Alveolar rhabdomyosarcoma	Homo sapiens	EFO_0002329	CVCL_0041	LCL-1408	Cancer cell line
CHEMBL3308367	CHEMBL1075584	SNU-423	Hepatocellular carcinoma	Homo sapiens	EFO_0002348	CVCL_0366	LCL-1935	Cancer cell line
CHEMBL3308369	CHEMBL1075591	SW1783	Anaplastic astrocytoma	Homo sapiens	EFO_0002364	CVCL_1722	LCL-1399	Cancer cell line
CHEMBL3308371	CHEMBL1075458	HCC1937	Ductal breast carcinoma	Homo sapiens	EFO_0001174	CVCL_0290	LCL-1331	Cancer cell line
CHEMBL3308374	CHEMBL1075503	MFE-296	Endometrial adenocarcinoma	Homo sapiens		CVCL_1406	LCL-1501	Cancer cell line
CHEMBL3308377	CHEMBL1075402	C3A	Hepatoblastoma	Homo sapiens	EFO_0002121	CVCL_1098	LCL-1927	Cancer cell line
CHEMBL3308379	CHEMBL1075511	NCCIT	Testicular embryonal carcinoma	Homo sapiens		CVCL_1451		Cancer cell line
CHEMBL3308383	CHEMBL1075519	NCI-H1651	Lung adenocarcinoma	Homo sapiens	EFO_0002261	CVCL_1484	LCL-1633	Cancer cell line
CHEMBL3308384	CHEMBL1075444	ESS-1	Endometrioid stromal sarcoma	Homo sapiens		CVCL_1205	LCL-1507	Cancer cell line
CHEMBL3308386	CHEMBL1075538	NCI-H2347	Lung adenocarcinoma	Homo sapiens	EFO_0002287	CVCL_1550	LCL-1620	Cancer cell line
CHEMBL3308389	CHEMBL1075485	KYSE-180	Esophageal squamous cell carcinoma	Homo sapiens		CVCL_1349	LCL-1549	Cancer cell line
CHEMBL3308393	CHEMBL1075545	NCI-H727	Lung carcinoid tumor	Homo sapiens		CVCL_1584	LCL-1153	Cancer cell line
CHEMBL3308397	CHEMBL1075554	OAW-42	Ovarian cystadenocarcinoma	Homo sapiens		CVCL_1615		Cancer cell line
CHEMBL3308399	CHEMBL1075477	HuP-T3	Pancreatic adenocarcinoma	Homo sapiens		CVCL_1299	LCL-1790	Cancer cell line
CHEMBL3308404	CHEMBL1075497	MDA-MB-175-VII	not otherwise specified	Homo sapiens	EFO_0001208	CVCL_1400	LCL-1317	Cancer cell line
CHEMBL3308455	CHEMBL1075502	MFE-280	Endometrial adenocarcinoma	Homo sapiens		CVCL_1405	LCL-1500	Cancer cell line
CHEMBL3308457	CHEMBL1075514	NCI-H1563	Lung adenocarcinoma	Homo sapiens	EFO_0002255	CVCL_1475	LCL-1661	Cancer cell line
CHEMBL3308458	CHEMBL1075521	NCI-H1693	Lung adenocarcinoma	Homo sapiens		CVCL_1488	LCL-1640	Cancer cell line
CHEMBL3308459	CHEMBL1075528	NCI-H2009	Lung adenocarcinoma	Homo sapiens	EFO_0002273	CVCL_1514	LCL-1647	Cancer cell line
CHEMBL3308460	CHEMBL1075534	NCI-H2170	Squamous cell lung carcinoma	Homo sapiens	EFO_0002281	CVCL_1535	LCL-1590	Cancer cell line
CHEMBL3308461	CHEMBL1075543	NCI-H650	Lung adenocarcinoma	Homo sapiens	EFO_0002298	CVCL_1575	LCL-1672	Cancer cell line
CHEMBL3308462	CHEMBL1075555	OE19	Esophageal adenocarcinoma	Homo sapiens	EFO_0002308	CVCL_1622	LCL-1796	Cancer cell line
CHEMBL3308463	CHEMBL1075563	RERF-LC-MS	Lung adenocarcinoma	Homo sapiens	EFO_0002852	CVCL_1655	LCL-1665	Cancer cell line
CHEMBL3308464	CHEMBL1075568	S-117	Thyroid gland sarcoma	Homo sapiens		CVCL_1674	LCL-1777	Cancer cell line
CHEMBL3308465	CHEMBL1075574	SCLC-21H	Small cell lung carcinoma	Homo sapiens		CVCL_0024	LCL-1822	Cancer cell line
CHEMBL3308466	CHEMBL1075582	SNG-M	Endometrial adenocarcinoma	Homo sapiens		CVCL_1707	LCL-1503	Cancer cell line
CHEMBL3308467	CHEMBL1075587	SW13	Adrenal cortex carcinoma	Homo sapiens		CVCL_0542	LCL-1676	Cancer cell line
CHEMBL3308468	CHEMBL1075595	SW780	Bladder carcinoma	Homo sapiens	EFO_0002371	CVCL_1728	LCL-1718	Cancer cell line
CHEMBL3308470	CHEMBL1075396	BFTC-905	Bladder carcinoma	Homo sapiens	EFO_0002115	CVCL_1083	LCL-1710	Cancer cell line
CHEMBL3308471	CHEMBL1075448	GCT	Undifferentiated pleomorphic sarcoma	Homo sapiens	EFO_0002182	CVCL_1229	LCL-1752	Cancer cell line
CHEMBL3308472	CHEMBL1075490	LK-2	Squamous cell lung carcinoma	Homo sapiens	EFO_0003141	CVCL_1377	LCL-1587	Cancer cell line
CHEMBL3308473	CHEMBL1075529	NCI-H2029	Small cell lung carcinoma	Homo sapiens		CVCL_1516	LCL-1814	Cancer cell line
CHEMBL3308474	CHEMBL1075579	SK-N-DZ	Neuroblastoma	Homo sapiens	EFO_0002336	CVCL_1701	LCL-1970	Cancer cell line
CHEMBL3308475	CHEMBL1075604	UACC-812	not otherwise specified	Homo sapiens	EFO_0001258	CVCL_1781	LCL-1319	Cancer cell line
CHEMBL3308476	CHEMBL1075607	VM-CUB-1	Bladder carcinoma	Homo sapiens		CVCL_1786		Cancer cell line
CHEMBL3308479	CHEMBL1075553	OAW-28	High grade ovarian serous adenocarcinoma	Homo sapiens		CVCL_1614		Cancer cell line
CHEMBL3308480	CHEMBL1075585	SNU-449	Hepatocellular carcinoma	Homo sapiens	EFO_0002349	CVCL_0454	LCL-1936	Cancer cell line
CHEMBL3308482	CHEMBL1075468	HSC-2	Oral cavity squamous cell carcinoma	Homo sapiens		CVCL_1287	LCL-1206	Cancer cell line
CHEMBL3308483	CHEMBL1075546	NCI-H810	Large cell lung carcinoma	Homo sapiens	EFO_0002305	CVCL_1590	LCL-1670	Cancer cell line
CHEMBL3308486	CHEMBL1075432	Detroit562	Pharyngeal squamous cell carcinoma	Homo sapiens	EFO_0002170	CVCL_1171	LCL-1226	Cancer cell line
CHEMBL3308489	CHEMBL1075421	ChaGo-K-1	Bronchogenic carcinoma	Homo sapiens	EFO_0002155	CVCL_1121	LCL-1579	Cancer cell line
CHEMBL3308497	CHEMBL1075456	HCC1569	Ductal breast carcinoma	Homo sapiens	EFO_0001173	CVCL_1255	LCL-1480	Cancer cell line
CHEMBL3308502	CHEMBL1075439	EFM-19	Ductal breast carcinoma	Homo sapiens	EFO_0002175	CVCL_0253	LCL-1311	Cancer cell line
CHEMBL3308503	CHEMBL1075522	NCI-H1703	Squamous cell lung carcinoma	Homo sapiens	EFO_0002264	CVCL_1490	LCL-1582	Cancer cell line
CHEMBL3308515	CHEMBL2366175	RL	Diffuse large B-cell lymphoma	Homo sapiens	EFO_0002319	CVCL_1660	LCL-1133	Cancer cell line
CHEMBL3308516	CHEMBL2366186	DEL	Anaplastic large cell lymphoma	Homo sapiens		CVCL_1170		Cancer cell line
CHEMBL3308517	CHEMBL2366312	ES5	Ewing sarcoma	Homo sapiens		CVCL_1201	LCL-1442	Cancer cell line
CHEMBL3308518	CHEMBL2366239	KLE	Endometrial adenocarcinoma	Homo sapiens	EFO_0002220	CVCL_1329	LCL-1505	Cancer cell line
CHEMBL3308519	CHEMBL2366218	TUR	Adult acute monocytic leukemia	Homo sapiens		CVCL_1775	LCL-2063	Cancer cell line
CHEMBL3308520	CHEMBL2366079	DSH1	Bladder carcinoma	Homo sapiens		CVCL_1182	LCL-1706	Cancer cell line
CHEMBL3308521	CHEMBL2366307	EW-3	Ewing sarcoma	Homo sapiens		CVCL_1216	LCL-1452	Cancer cell line
CHEMBL3308522	CHEMBL2366299	HC-1	Hairy cell leukemia	Homo sapiens		CVCL_1243	LCL-1086	Cancer cell line
CHEMBL3308524	CHEMBL2366078	RH-1	Ewing sarcoma	Homo sapiens		CVCL_1658	LCL-1456	Cancer cell line
CHEMBL3308525	CHEMBL2366182	TE-8	Esophageal squamous cell carcinoma	Homo sapiens		CVCL_1766	LCL-1571	Cancer cell line
CHEMBL3308526	CHEMBL2366173	BL-41	Burkitt lymphoma	Homo sapiens		CVCL_1087	LCL-2028	Cancer cell line
CHEMBL3308527	CHEMBL2366199	DG-75	Burkitt lymphoma	Homo sapiens		CVCL_0244	LCL-2019	Cancer cell line
CHEMBL3308528	CHEMBL2366255	EW-12	Ewing sarcoma	Homo sapiens		CVCL_1210		Cancer cell line
CHEMBL3308529	CHEMBL2366111	GR-ST	Childhood B acute lymphoblastic leukemia	Homo sapiens		CVCL_1236	LCL-1045	Cancer cell line
CHEMBL3308531	CHEMBL2366153	L-540	Hodgkin lymphoma	Homo sapiens		CVCL_1362	LCL-2012	Cancer cell line
CHEMBL3308532	CHEMBL2366070	MN-60	B acute lymphoblastic leukemia	Homo sapiens		CVCL_1421	LCL-1010	Cancer cell line
CHEMBL3308533	CHEMBL2366350	RH-18	Alveolar rhabdomyosarcoma	Homo sapiens		CVCL_1659		Cancer cell line
CHEMBL3308534	CHEMBL2366238	SW982	Biphasic synovial sarcoma	Homo sapiens	EFO_0002378	CVCL_1734	LCL-1880	Cancer cell line
CHEMBL3308535	CHEMBL2366315	U-266	Plasma cell myeloma	Homo sapiens		CVCL_0566		Cancer cell line
CHEMBL3308537	CHEMBL2366181	DOHH-2	Diffuse large B-cell lymphoma	Homo sapiens		CVCL_1179	LCL-1143	Cancer cell line
CHEMBL3308538	CHEMBL2366261	KNS-42	Glioblastoma	Homo sapiens		CVCL_0378	LCL-1382	Cancer cell line
CHEMBL3308539	CHEMBL2366084	MEG-01	BCR-ABL1 positive	Homo sapiens		CVCL_0425	LCL-1110	Cancer cell line
CHEMBL3308540	CHEMBL2366068	ONS-76	Medulloblastoma	Homo sapiens		CVCL_1624	LCL-1578	Cancer cell line
CHEMBL3308541	CHEMBL2366254	TALL-1	Adult T acute lymphoblastic leukemia	Homo sapiens		CVCL_1736	LCL-1024	Cancer cell line
CHEMBL3308542	CHEMBL2366237	D-247MG	Gliosarcoma	Homo sapiens		CVCL_1153	LCL-1370	Cancer cell line
CHEMBL3308543	CHEMBL2366336	D-566MG	Glioblastoma	Homo sapiens		CVCL_1166	LCL-1377	Cancer cell line
CHEMBL3308544	CHEMBL2366322	HD-MY-Z	Hodgkin lymphoma	Homo sapiens		CVCL_1273	LCL-2008	Cancer cell line
CHEMBL3308545	CHEMBL2366260	LC-2-ad	Lung adenocarcinoma	Homo sapiens	EFO_0003140	CVCL_1373	LCL-1667	Cancer cell line
CHEMBL3308546	CHEMBL2366138	MZ7-mel	Melanoma	Homo sapiens		CVCL_1436	LCL-1279	Cancer cell line
CHEMBL3308548	CHEMBL2366271	BB30-HNC	Head and neck squamous cell carcinoma	Homo sapiens		CVCL_1076	LCL-1573	Cancer cell line
CHEMBL3308549	CHEMBL2366352	COR-L279	Small cell lung carcinoma	Homo sapiens		CVCL_1140	LCL-1825	Cancer cell line
CHEMBL3308550	CHEMBL2366325	MRK-nu-1	Breast carcinoma	Homo sapiens		CVCL_1428	LCL-1487	Cancer cell line
CHEMBL3308551	CHEMBL2366184	NCI-H719	Small cell lung carcinoma	Homo sapiens		CVCL_1582	LCL-1860	Cancer cell line
CHEMBL3308552	CHEMBL2366096	SK-LMS-1	Vulvar leiomyosarcoma	Homo sapiens		CVCL_0628	LCL-1286	Cancer cell line
CHEMBL3308553	CHEMBL2366257	KMS-12-PE	Plasma cell myeloma	Homo sapiens		CVCL_1333	LCL-2044	Cancer cell line
CHEMBL3308555	CHEMBL2366333	NCI-H1694	Small cell lung carcinoma	Homo sapiens	EFO_0002263	CVCL_1489	LCL-1841	Cancer cell line
CHEMBL3308556	CHEMBL2366323	NCI-H2141	Small cell lung carcinoma	Homo sapiens		CVCL_1534	LCL-1850	Cancer cell line
CHEMBL3308557	CHEMBL2366374	TGBC11TKB	Gastric carcinoma	Homo sapiens		CVCL_1768	LCL-1892	Cancer cell line
CHEMBL3308577	CHEMBL1075405	CAL-120	Breast carcinoma	Homo sapiens	EFO_0005356	CVCL_1104	LCL-1463	Cancer cell line
CHEMBL3308578	CHEMBL1075460	HCC38	Ductal breast carcinoma	Homo sapiens	EFO_0001180	CVCL_1267	LCL-1334	Cancer cell line
CHEMBL3308579	CHEMBL1075526	NCI-H1793	Lung adenocarcinoma	Homo sapiens	EFO_0002267	CVCL_1496	LCL-1645	Cancer cell line
CHEMBL3308580	CHEMBL1075540	NCI-H2452	Pleural biphasic mesothelioma	Homo sapiens		CVCL_1553	LCL-1230	Cancer cell line
CHEMBL3308623	CHEMBL614694	Lu-65	Lung giant cell carcinoma	Homo sapiens		CVCL_1392		Cancer cell line
CHEMBL3308631	CHEMBL614722	Mo	Hairy cell leukemia	Homo sapiens		CVCL_1439		Cancer cell line
CHEMBL3308700	CHEMBL1075415	CAL-85-1	Breast carcinoma	Homo sapiens	EFO_0005359	CVCL_1114	LCL-1465	Cancer cell line
CHEMBL3308702	CHEMBL1075382	23132-87	Gastric adenocarcinoma	Homo sapiens		CVCL_1046		Cancer cell line
CHEMBL3308703	CHEMBL1075383	639-V	Bladder carcinoma	Homo sapiens	EFO_0002097	CVCL_1048	LCL-1943	Cancer cell line
CHEMBL3308704	CHEMBL1075384	647-V	Bladder carcinoma	Homo sapiens	EFO_0002098	CVCL_1049	LCL-1708	Cancer cell line
CHEMBL3308705	CHEMBL1075385	769-P	Renal cell carcinoma	Homo sapiens	EFO_0002099	CVCL_1050	LCL-1772	Cancer cell line
CHEMBL3308706	CHEMBL1075386	8305C	Thyroid gland undifferentiated (anaplastic) carcinoma	Homo sapiens		CVCL_1053	LCL-1685	Cancer cell line
CHEMBL3308707	CHEMBL1075391	ABC-1	Lung adenocarcinoma	Homo sapiens	EFO_0002813	CVCL_1066	LCL-1634	Cancer cell line
CHEMBL3308708	CHEMBL1075392	AN3-CA	Endometrial adenocarcinoma	Homo sapiens	EFO_0002110	CVCL_0028		Cancer cell line
CHEMBL3308709	CHEMBL1075395	BEN	Non-small cell lung carcinoma	Homo sapiens		CVCL_1082	LCL-1602	Cancer cell line
CHEMBL3308710	CHEMBL1075397	BFTC-909	Renal cell carcinoma	Homo sapiens		CVCL_1084	LCL-1921	Cancer cell line
CHEMBL3308711	CHEMBL1075399	BHY	Head and neck squamous cell carcinoma	Homo sapiens		CVCL_1086	LCL-1208	Cancer cell line
CHEMBL3308712	CHEMBL1075400	C-4-II	Human papillomavirus-related cervical squamous cell carcinoma	Homo sapiens	EFO_0002123	CVCL_1095		Cancer cell line
CHEMBL3308713	CHEMBL1075401	C32	Amelanotic melanoma	Homo sapiens		CVCL_1097	LCL-1238	Cancer cell line
CHEMBL3308714	CHEMBL1075404	Ca9-22	Gingival squamous cell carcinoma	Homo sapiens		CVCL_1102	LCL-2033	Cancer cell line
CHEMBL3308715	CHEMBL1075409	CAL-33	Tongue squamous cell carcinoma	Homo sapiens		CVCL_1108	LCL-1216	Cancer cell line
CHEMBL3308716	CHEMBL1075410	CAL-39	Vulvar squamous cell carcinoma	Homo sapiens		CVCL_1109	LCL-1294	Cancer cell line
CHEMBL3308717	CHEMBL1075411	CAL-51	Breast carcinoma	Homo sapiens	EFO_0005358	CVCL_1110	LCL-1472	Cancer cell line
CHEMBL3308718	CHEMBL1075414	CAL-72	Osteosarcoma	Homo sapiens		CVCL_1113	LCL-1419	Cancer cell line
CHEMBL3308719	CHEMBL1075416	CAMA-1	Breast adenocarcinoma	Homo sapiens	EFO_0001100	CVCL_1115	LCL-1466	Cancer cell line
CHEMBL3308720	CHEMBL1075417	Capan-2	Pancreatic ductal adenocarcinoma	Homo sapiens	EFO_0002154	CVCL_0026	LCL-1733	Cancer cell line
CHEMBL3308722	CHEMBL1075422	CHL-1	Melanoma	Homo sapiens	EFO_0002132	CVCL_1122		Cancer cell line
CHEMBL3308723	CHEMBL1075426	COLO-679	Cutaneous melanoma	Homo sapiens		CVCL_1130	LCL-1232	Cancer cell line
CHEMBL3308724	CHEMBL1075427	COLO-680N	Esophageal squamous cell carcinoma	Homo sapiens		CVCL_1131	LCL-1551	Cancer cell line
CHEMBL3308725	CHEMBL1075430	COLO-824	Breast carcinoma	Homo sapiens		CVCL_1136	LCL-1477	Cancer cell line
CHEMBL3308726	CHEMBL1075434	DMS-53	Small cell lung carcinoma	Homo sapiens	EFO_0002165	CVCL_1177		Cancer cell line
CHEMBL3308727	CHEMBL1075435	DOK	Oral dysplasia	Homo sapiens		CVCL_1180		Cancer cell line
CHEMBL3308728	CHEMBL1075436	DoTc2-4510	Cervical carcinoma	Homo sapiens		CVCL_1181		Cancer cell line
CHEMBL3308729	CHEMBL1075437	DV-90	Lung adenocarcinoma	Homo sapiens		CVCL_1184	LCL-1636	Cancer cell line
CHEMBL3308730	CHEMBL1075440	EFO-21	Ovarian cystadenocarcinoma	Homo sapiens		CVCL_0029	LCL-1515	Cancer cell line
CHEMBL3308731	CHEMBL1075442	EGI-1	Cholangiocarcinoma	Homo sapiens		CVCL_1193	LCL-1787	Cancer cell line
CHEMBL3308732	CHEMBL1075445	FTC-133	Thyroid gland follicular carcinoma	Homo sapiens		CVCL_1219	LCL-1677	Cancer cell line
CHEMBL3308733	CHEMBL1075446	G-402	Epithelioid cell type gastrointestinal stromal tumor	Homo sapiens	EFO_0002180	CVCL_1221	LCL-1751	Cancer cell line
CHEMBL3308734	CHEMBL1075447	GAMG	Glioblastoma	Homo sapiens		CVCL_1226	LCL-1351	Cancer cell line
CHEMBL3308735	CHEMBL1075450	GP5d	Colon adenocarcinoma	Homo sapiens		CVCL_1235	LCL-1176	Cancer cell line
CHEMBL3308736	CHEMBL1075451	H-EMC-SS	Chondrosarcoma	Homo sapiens		CVCL_1238	LCL-1458	Cancer cell line
CHEMBL3308737	CHEMBL1075453	HCC1143	Ductal breast carcinoma	Homo sapiens	EFO_0001169	CVCL_1245	LCL-1329	Cancer cell line
CHEMBL3308738	CHEMBL1075455	HCC1419	Ductal breast carcinoma	Homo sapiens	EFO_0005372	CVCL_1251	LCL-1314	Cancer cell line
CHEMBL3308739	CHEMBL1075461	HCC70	Ductal breast carcinoma	Homo sapiens	EFO_0001181	CVCL_1270	LCL-1335	Cancer cell line
CHEMBL3308740	CHEMBL1075462	HEC-1	Endometrial adenocarcinoma	Homo sapiens		CVCL_1274	LCL-1496	Cancer cell line
CHEMBL3308741	CHEMBL1075463	HGC-27	Gastric carcinoma	Homo sapiens		CVCL_1279	LCL-1882	Cancer cell line
CHEMBL3308742	CHEMBL1075465	HN	Oral cavity squamous cell carcinoma	Homo sapiens		CVCL_1283	LCL-1209	Cancer cell line
CHEMBL3308743	CHEMBL1075466	HO-1-N-1	Oral cavity squamous cell carcinoma	Homo sapiens		CVCL_1284	LCL-1204	Cancer cell line
CHEMBL3308744	CHEMBL1075467	HPAF-II	Pancreatic ductal adenocarcinoma	Homo sapiens	EFO_0002198	CVCL_0313	LCL-1736	Cancer cell line
CHEMBL3308745	CHEMBL1075470	HT-3	Cervical carcinoma	Homo sapiens	EFO_0002204	CVCL_1293	LCL-1304	Cancer cell line
CHEMBL3308746	CHEMBL1075471	HT55	Colon carcinoma	Homo sapiens		CVCL_1294	LCL-1163	Cancer cell line
CHEMBL3308747	CHEMBL1075472	HTC-C3	Thyroid gland undifferentiated (anaplastic) carcinoma	Homo sapiens		CVCL_1295	LCL-1689	Cancer cell line
CHEMBL3308748	CHEMBL1075476	HuO9	Osteosarcoma	Homo sapiens		CVCL_1298	LCL-1423	Cancer cell line
CHEMBL3308749	CHEMBL1075479	IGR-1	Melanoma	Homo sapiens		CVCL_1303	LCL-1247	Cancer cell line
CHEMBL3308750	CHEMBL1075481	KOSC-2	Head and neck squamous cell carcinoma	Homo sapiens		CVCL_1337		Cancer cell line
CHEMBL3308751	CHEMBL1075482	KP-4	Pancreatic carcinoma	Homo sapiens		CVCL_1338	LCL-1725	Cancer cell line
CHEMBL3308752	CHEMBL1075484	KYSE-140	Esophageal squamous cell carcinoma	Homo sapiens		CVCL_1347	LCL-1547	Cancer cell line
CHEMBL3308753	CHEMBL1075486	KYSE-270	Esophageal squamous cell carcinoma	Homo sapiens		CVCL_1350	LCL-1552	Cancer cell line
CHEMBL3308754	CHEMBL1075487	KYSE-410	Esophageal squamous cell carcinoma	Homo sapiens		CVCL_1352	LCL-1554	Cancer cell line
CHEMBL3308755	CHEMBL1075488	KYSE-450	Esophageal squamous cell carcinoma	Homo sapiens		CVCL_1353	LCL-1550	Cancer cell line
CHEMBL3308756	CHEMBL1075491	LN-405	Glioblastoma	Homo sapiens		CVCL_1378	LCL-1395	Cancer cell line
CHEMBL3308757	CHEMBL1075493	LU-99A	Lung giant cell carcinoma	Homo sapiens		CVCL_1393		Cancer cell line
CHEMBL3308758	CHEMBL1075495	MC-IXC	Askin tumor	Homo sapiens	EFO_0002230	CVCL_1398	LCL-1967	Cancer cell line
CHEMBL3308759	CHEMBL1075496	MDA-MB-157	Breast carcinoma	Homo sapiens	EFO_0001206	CVCL_0618	LCL-1916	Cancer cell line
CHEMBL3308760	CHEMBL1075498	MDA-MB-415	Breast adenocarcinoma	Homo sapiens	EFO_0001212	CVCL_0621	LCL-1469	Cancer cell line
CHEMBL3308761	CHEMBL1075501	MEL-JUSO	Cutaneous melanoma	Homo sapiens		CVCL_1403	LCL-1252	Cancer cell line
CHEMBL3308762	CHEMBL1075505	MHH-ES-1	Ewing sarcoma	Homo sapiens		CVCL_1411	LCL-1454	Cancer cell line
CHEMBL3308763	CHEMBL1075512	NCI-H1048	Small cell lung carcinoma	Homo sapiens	EFO_0002248	CVCL_1453	LCL-1810	Cancer cell line
CHEMBL3308764	CHEMBL1075513	NCI-H1437	Lung adenocarcinoma	Homo sapiens	EFO_0002254	CVCL_1472	LCL-1637	Cancer cell line
CHEMBL3308765	CHEMBL1075516	NCI-H1581	Large cell lung carcinoma	Homo sapiens	EFO_0002257	CVCL_1479	LCL-1783	Cancer cell line
CHEMBL3308766	CHEMBL1075517	NCI-H1623	Lung adenocarcinoma	Homo sapiens	EFO_0002259	CVCL_1481	LCL-1639	Cancer cell line
CHEMBL3308767	CHEMBL1075523	NCI-H1734	Lung adenocarcinoma	Homo sapiens		CVCL_1491	LCL-1641	Cancer cell line
CHEMBL3308768	CHEMBL1075524	NCI-H1755	Lung adenocarcinoma	Homo sapiens		CVCL_1492	LCL-1642	Cancer cell line
CHEMBL3308769	CHEMBL1075530	NCI-H2030	Lung adenocarcinoma	Homo sapiens	EFO_0002274	CVCL_1517	LCL-1648	Cancer cell line
CHEMBL3308770	CHEMBL1075532	NCI-H2087	Lung adenocarcinoma	Homo sapiens	EFO_0002277	CVCL_1524	LCL-1650	Cancer cell line
CHEMBL3308771	CHEMBL1075533	NCI-H2122	Lung adenocarcinoma	Homo sapiens	EFO_0002279	CVCL_1531	LCL-1651	Cancer cell line
CHEMBL3308772	CHEMBL1075535	NCI-H2196	Small cell lung carcinoma	Homo sapiens		CVCL_1539	LCL-1816	Cancer cell line
CHEMBL3308773	CHEMBL1075537	NCI-H2342	Lung adenocarcinoma	Homo sapiens		CVCL_1549	LCL-1654	Cancer cell line
CHEMBL3308774	CHEMBL1075539	NCI-H2405	Lung adenocarcinoma	Homo sapiens	EFO_0002288	CVCL_1551	LCL-1655	Cancer cell line
CHEMBL3308775	CHEMBL1075541	NCI-H28	Pleural sarcomatoid mesothelioma	Homo sapiens		CVCL_1555		Cancer cell line
CHEMBL3308776	CHEMBL1075556	OE33	Barrett adenocarcinoma	Homo sapiens	EFO_0002310	CVCL_0471	LCL-1797	Cancer cell line
CHEMBL3308777	CHEMBL1075558	PANC-08-13	Pancreatic ductal adenocarcinoma	Homo sapiens		CVCL_1638		Cancer cell line
CHEMBL3308778	CHEMBL1075564	RMG-I	Ovarian clear cell adenocarcinoma	Homo sapiens		CVCL_1662	LCL-1805	Cancer cell line
CHEMBL3308779	CHEMBL1075565	RO82-W-1	Thyroid gland follicular carcinoma	Homo sapiens		CVCL_0582	LCL-1680	Cancer cell line
CHEMBL3308780	CHEMBL1075566	RPMI-2650	Head and neck squamous cell carcinoma	Homo sapiens		CVCL_1664		Cancer cell line
CHEMBL3308781	CHEMBL1075569	SAS	Tongue squamous cell carcinoma	Homo sapiens		CVCL_1675	LCL-1221	Cancer cell line
CHEMBL3308782	CHEMBL1075571	SCC-9	Tongue squamous cell carcinoma	Homo sapiens		CVCL_1685	LCL-1225	Cancer cell line
CHEMBL3308783	CHEMBL1075573	SCH	Gastric choriocarcinoma	Homo sapiens	EFO_0002856	CVCL_1687	LCL-1148	Cancer cell line
CHEMBL3308784	CHEMBL1075576	SK-CO-1	Colon adenocarcinoma	Homo sapiens		CVCL_0626	LCL-1184	Cancer cell line
CHEMBL3308785	CHEMBL1075578	SK-N-AS	Neuroblastoma	Homo sapiens	EFO_0002859	CVCL_1700	LCL-1969	Cancer cell line
CHEMBL3308786	CHEMBL1075581	SKG-IIIa	Human papillomavirus-related cervical squamous cell carcinoma	Homo sapiens		CVCL_1704	LCL-1804	Cancer cell line
CHEMBL3308787	CHEMBL1075586	SNU-475	Hepatocellular carcinoma	Homo sapiens	EFO_0002350	CVCL_0497	LCL-1937	Cancer cell line
CHEMBL3308788	CHEMBL1075589	SW1463	Rectal adenocarcinoma	Homo sapiens	EFO_0002362	CVCL_1718	LCL-1291	Cancer cell line
CHEMBL3308789	CHEMBL1075592	SW1990	Pancreatic adenocarcinoma	Homo sapiens	EFO_0002365	CVCL_1723	LCL-1750	Cancer cell line
CHEMBL3308790	CHEMBL1075594	SW756	Human papillomavirus-related cervical squamous cell carcinoma	Homo sapiens	EFO_0002370	CVCL_1727	LCL-1544	Cancer cell line
CHEMBL3308792	CHEMBL1075600	TGW	Adrenal gland neuroblastoma	Homo sapiens		CVCL_1771	LCL-1962	Cancer cell line
CHEMBL3308794	CHEMBL1075407	CAL-148	Breast carcinoma	Homo sapiens	EFO_0005357	CVCL_1106	LCL-1464	Cancer cell line
CHEMBL3308795	CHEMBL1075419	CCF-STTG1	Astrocytoma	Homo sapiens	EFO_0002127	CVCL_1118	LCL-1394	Cancer cell line
CHEMBL3308796	CHEMBL1075429	COLO-792	Melanoma	Homo sapiens		CVCL_1134		Cancer cell line
CHEMBL3308797	CHEMBL1075480	IPC-298	Cutaneous melanoma	Homo sapiens		CVCL_1307	LCL-1250	Cancer cell line
CHEMBL3308799	CHEMBL1075510	NB69	Neuroblastoma	Homo sapiens		CVCL_1448	LCL-1999	Cancer cell line
CHEMBL3308800	CHEMBL1075518	NCI-H1650	Bronchioloalveolar carcinoma	Homo sapiens	EFO_0002260	CVCL_1483	LCL-1612	Cancer cell line
CHEMBL3308801	CHEMBL1075551	NH-6	Adrenal gland neuroblastoma	Homo sapiens		CVCL_1606		Cancer cell line
CHEMBL3308802	CHEMBL1075560	PFSK-1	Primitive neuroectodermal tumor	Homo sapiens	EFO_0005234	CVCL_1642	LCL-1407	Cancer cell line
CHEMBL3308803	CHEMBL1075570	SCC-4	Tongue squamous cell carcinoma	Homo sapiens		CVCL_1684	LCL-1224	Cancer cell line
CHEMBL3308804	CHEMBL1075590	SW1710	Bladder carcinoma	Homo sapiens		CVCL_1721	LCL-1719	Cancer cell line
CHEMBL3308805	CHEMBL1075601	TYK-nu	High grade ovarian serous adenocarcinoma	Homo sapiens		CVCL_1776	LCL-1700	Cancer cell line
CHEMBL3308807	CHEMBL1075605	UACC-893	Invasive ductal carcinoma	Homo sapiens	EFO_0002385	CVCL_1782	LCL-1320	Cancer cell line
CHEMBL3308808	CHEMBL1075608	VMRC-LCP	Squamous cell lung carcinoma	Homo sapiens		CVCL_1788	LCL-1594	Cancer cell line
CHEMBL3308809	CHEMBL1075609	VMRC-MELG	Melanoma	Homo sapiens		CVCL_1789	LCL-1258	Cancer cell line
CHEMBL3308810	CHEMBL1075610	VMRC-RCZ	Renal cell carcinoma	Homo sapiens		CVCL_1791	LCL-1760	Cancer cell line
CHEMBL3308813	CHEMBL1075611	WM-115	Melanoma	Homo sapiens	EFO_0002390	CVCL_0040	LCL-1260	Cancer cell line
CHEMBL3308814	CHEMBL1075433	DK-MG	Glioblastoma	Homo sapiens	EFO_0002161	CVCL_1173	LCL-1350	Cancer cell line
CHEMBL3308815	CHEMBL1075478	HuP-T4	Pancreatic adenocarcinoma	Homo sapiens	EFO_0002208	CVCL_1300	LCL-1791	Cancer cell line
CHEMBL3308816	CHEMBL1075525	NCI-H1792	Lung adenocarcinoma	Homo sapiens	EFO_0002266	CVCL_1495	LCL-1644	Cancer cell line
CHEMBL3308817	CHEMBL1075583	SNU-387	Hepatocellular carcinoma	Homo sapiens	EFO_0002346	CVCL_0250	LCL-1933	Cancer cell line
CHEMBL3308818	CHEMBL1075475	HuO-3N1	Osteosarcoma	Homo sapiens		CVCL_1297	LCL-1422	Cancer cell line
CHEMBL3308819	CHEMBL1075597	SW900	Squamous cell lung carcinoma	Homo sapiens	EFO_0002374	CVCL_1731	LCL-1593	Cancer cell line
CHEMBL3308820	CHEMBL2366146	ES1	Ewing sarcoma	Homo sapiens		CVCL_1198	LCL-1439	Cancer cell line
CHEMBL3308821	CHEMBL2366297	ES7	Ewing sarcoma	Homo sapiens		CVCL_1203	LCL-1444	Cancer cell line
CHEMBL3308822	CHEMBL2366284	NB1	Neuroblastoma	Homo sapiens		CVCL_8812	LCL-1977	Cancer cell line
CHEMBL3308823	CHEMBL2366320	REH	Childhood B acute lymphoblastic leukemia	Homo sapiens		CVCL_1650	LCL-1039	Cancer cell line
CHEMBL3308824	CHEMBL2366369	EB-3	Epstein-Barr virus-related Burkitt lymphoma	Homo sapiens		CVCL_1185	LCL-2032	Cancer cell line
CHEMBL3308825	CHEMBL2366234	GCIY	Gastric adenocarcinoma	Homo sapiens		CVCL_1228	LCL-1891	Cancer cell line
CHEMBL3308826	CHEMBL2366211	MLMA	Hairy cell leukemia	Homo sapiens		CVCL_1419	LCL-1091	Cancer cell line
CHEMBL3308827	CHEMBL2366212	NB14	Neuroblastoma	Homo sapiens		CVCL_1444	LCL-1992	Cancer cell line
CHEMBL3308828	CHEMBL2366067	SIMA	Neuroblastoma	Homo sapiens		CVCL_1695	LCL-1979	Cancer cell line
CHEMBL3308829	CHEMBL2366192	AM-38	Glioblastoma	Homo sapiens		CVCL_1070	LCL-1366	Cancer cell line
CHEMBL3308830	CHEMBL2366061	CPC-N	Small cell lung carcinoma	Homo sapiens		CVCL_1146	LCL-1829	Cancer cell line
CHEMBL3308832	CHEMBL2366097	EW-18	Ewing sarcoma	Homo sapiens		CVCL_1213	LCL-1450	Cancer cell line
CHEMBL3308833	CHEMBL2366366	IA-LM	Large cell lung carcinoma	Homo sapiens		CVCL_1302	LCL-1778	Cancer cell line
CHEMBL3308834	CHEMBL2366190	KY821	Acute myelomonocytic leukemia	Homo sapiens		CVCL_1346	LCL-1004	Cancer cell line
CHEMBL3308835	CHEMBL2366091	LC4-1	Childhood B acute lymphoblastic leukemia	Homo sapiens		CVCL_1374	LCL-1037	Cancer cell line
CHEMBL3308836	CHEMBL2366141	NOS-1	Osteosarcoma	Homo sapiens		CVCL_1610	LCL-1432	Cancer cell line
CHEMBL3308837	CHEMBL2366302	SW872	Liposarcoma	Homo sapiens	EFO_0002373	CVCL_1730	LCL-1459	Cancer cell line
CHEMBL3308838	CHEMBL2366071	no-10	Glioblastoma	Homo sapiens		CVCL_3075	LCL-1386	Cancer cell line
CHEMBL3308839	CHEMBL2366269	BALL-1	Childhood B acute lymphoblastic leukemia	Homo sapiens		CVCL_1075	LCL-1005	Cancer cell line
CHEMBL3308841	CHEMBL2366311	LS-513	Cecum adenocarcinoma	Homo sapiens		CVCL_1386	LCL-1338	Cancer cell line
CHEMBL3308842	CHEMBL2366349	NMC-G1	Astrocytoma	Homo sapiens		CVCL_1608	LCL-1385	Cancer cell line
CHEMBL3308843	CHEMBL2366168	RL95-2	Endometrial adenosquamous carcinoma	Homo sapiens		CVCL_0505	LCL-1506	Cancer cell line
CHEMBL3308844	CHEMBL2366113	D-336MG	Glioblastoma	Homo sapiens		CVCL_1156	LCL-1372	Cancer cell line
CHEMBL3308845	CHEMBL2366202	HCC1187	Ductal breast carcinoma	Homo sapiens	EFO_0001170	CVCL_1247	LCL-1324	Cancer cell line
CHEMBL3308846	CHEMBL2366072	LS-1034	Cecum adenocarcinoma	Homo sapiens		CVCL_1382	LCL-1336	Cancer cell line
CHEMBL3308847	CHEMBL2366150	NBsusSR	Neuroblastoma	Homo sapiens		CVCL_1450	LCL-1998	Cancer cell line
CHEMBL3308848	CHEMBL2366316	SK-UT-1	Uterine corpus leiomyosarcoma	Homo sapiens		CVCL_0533	LCL-1508	Cancer cell line
CHEMBL3308849	CHEMBL2366300	CGTH-W-1	Thyroid gland squamous cell carcinoma	Homo sapiens		CVCL_1120	LCL-1691	Cancer cell line
CHEMBL3308851	CHEMBL2366105	NCI-H720	Lung carcinoid tumor	Homo sapiens	EFO_0002302	CVCL_1583	LCL-1155	Cancer cell line
CHEMBL3308852	CHEMBL2366089	TGBC1TKB	Undifferentiated gallbladder carcinoma	Homo sapiens		CVCL_1769	LCL-1343	Cancer cell line
CHEMBL3308853	CHEMBL2366222	LB831-BLC	Bladder carcinoma	Homo sapiens		CVCL_1370	LCL-1707	Cancer cell line
CHEMBL3308854	CHEMBL2366149	NCI-H1417	Small cell lung carcinoma	Homo sapiens		CVCL_1469	LCL-1837	Cancer cell line
CHEMBL3308855	CHEMBL2366075	NCI-H1963	Small cell lung carcinoma	Homo sapiens		CVCL_1510	LCL-1845	Cancer cell line
CHEMBL3308856	CHEMBL2366093	TGBC24TKB	Gallbladder carcinoma	Homo sapiens		CVCL_1770	LCL-1344	Cancer cell line
CHEMBL3308863	CHEMBL2366361	CESS	Acute myeloid leukemia	Homo sapiens	EFO_0002130	CVCL_0209	LCL-1050	Cancer cell line
CHEMBL3308864	CHEMBL2366215	COLO-668	Small cell lung carcinoma	Homo sapiens		CVCL_1128	LCL-1867	Cancer cell line
CHEMBL3308865	CHEMBL2366329	COR-L88	Small cell lung carcinoma	Homo sapiens		CVCL_1141	LCL-1827	Cancer cell line
CHEMBL3308866	CHEMBL2366331	DB	Diffuse large B-cell lymphoma	Homo sapiens	EFO_0002158	CVCL_1168	LCL-1119	Cancer cell line
CHEMBL3308867	CHEMBL2366338	EB2	Epstein-Barr virus-related Burkitt lymphoma	Homo sapiens	EFO_0002173	CVCL_1186	LCL-2031	Cancer cell line
CHEMBL3308868	CHEMBL2366074	GI-ME-N	Neuroblastoma	Homo sapiens		CVCL_1232	LCL-1983	Cancer cell line
CHEMBL3308869	CHEMBL2366221	HCC2218	Ductal breast carcinoma	Homo sapiens	EFO_0002187	CVCL_1263	LCL-1328	Cancer cell line
CHEMBL3308870	CHEMBL2366291	HT-144	Melanoma	Homo sapiens		CVCL_0318	LCL-1273	Cancer cell line
CHEMBL3308871	CHEMBL2366101	IST-SL2	Small cell lung carcinoma	Homo sapiens		CVCL_1314	LCL-1869	Cancer cell line
CHEMBL3308872	CHEMBL2366287	KE-37	Adult T acute lymphoblastic leukemia	Homo sapiens		CVCL_1327	LCL-1016	Cancer cell line
CHEMBL3308873	CHEMBL2366233	L-428	Hodgkin lymphoma	Homo sapiens		CVCL_1361	LCL-2011	Cancer cell line
CHEMBL3308874	CHEMBL2366334	LS-123	Colon adenocarcinoma	Homo sapiens		CVCL_1383	LCL-1193	Cancer cell line
CHEMBL3308875	CHEMBL2366103	MOLT-13	Childhood T acute lymphoblastic leukemia	Homo sapiens		CVCL_1422		Cancer cell line
CHEMBL3308876	CHEMBL2366227	NCI-H1355	Lung adenocarcinoma	Homo sapiens	EFO_0002251	CVCL_1464	LCL-1669	Cancer cell line
CHEMBL3308877	CHEMBL2366178	NCI-H1522	Small cell lung carcinoma	Homo sapiens		CVCL_1474	LCL-1839	Cancer cell line
CHEMBL3308878	CHEMBL2366276	NCI-H187	Small cell lung carcinoma	Homo sapiens	EFO_0002269	CVCL_1501	LCL-1843	Cancer cell line
CHEMBL3308879	CHEMBL2366122	NCI-H2107	Small cell lung carcinoma	Homo sapiens	EFO_0002278	CVCL_1527		Cancer cell line
CHEMBL3308880	CHEMBL2366197	NCI-H2291	Lung adenocarcinoma	Homo sapiens		CVCL_1546	LCL-1653	Cancer cell line
CHEMBL3308881	CHEMBL2366102	NCI-H526	Small cell lung carcinoma	Homo sapiens		CVCL_1569	LCL-1858	Cancer cell line
CHEMBL3308882	CHEMBL2366077	NCI-H82	Small cell lung carcinoma	Homo sapiens	EFO_0002306	CVCL_1591	LCL-1862	Cancer cell line
CHEMBL3308883	CHEMBL2366353	OPM-2	Plasma cell myeloma	Homo sapiens		CVCL_1625	LCL-2048	Cancer cell line
CHEMBL3308886	CHEMBL2366108	SK-PN-DW	Primitive neuroectodermal tumor	Homo sapiens		CVCL_1703	LCL-1048	Cancer cell line
CHEMBL3308887	CHEMBL2366293	ST486	Burkitt lymphoma	Homo sapiens	EFO_0002353	CVCL_1712	LCL-2026	Cancer cell line
CHEMBL3308888	CHEMBL2366259	VA-ES-BJ	Epithelioid sarcoma	Homo sapiens		CVCL_1785	LCL-1945	Cancer cell line
CHEMBL3308889	CHEMBL2366281	EM-2	BCR-ABL1 positive	Homo sapiens	EFO_0002176	CVCL_1196	LCL-1112	Cancer cell line
CHEMBL3308890	CHEMBL2366371	BC-3	Primary effusion lymphoma	Homo sapiens	EFO_0002046	CVCL_1080	LCL-1948	Cancer cell line
CHEMBL3308891	CHEMBL2366126	HCC2157	Ductal breast carcinoma	Homo sapiens	EFO_0001177	CVCL_1261	LCL-1327	Cancer cell line
CHEMBL3308892	CHEMBL2366125	MS-1	Small cell lung carcinoma	Homo sapiens	EFO_0002836	CVCL_1429		Cancer cell line
CHEMBL3308893	CHEMBL2366205	NCI-H1436	Small cell lung carcinoma	Homo sapiens	EFO_0002253	CVCL_1471	LCL-1838	Cancer cell line
CHEMBL3308894	CHEMBL2366160	NCI-H2126	Large cell lung carcinoma	Homo sapiens	EFO_0002280	CVCL_1532	LCL-1627	Cancer cell line
CHEMBL3308895	CHEMBL2366087	NCI-H747	Cecum adenocarcinoma	Homo sapiens	EFO_0002303	CVCL_1587	LCL-1340	Cancer cell line
CHEMBL3308568	CHEMBL614790	Lung cancer	lung cancer	Homo sapiens				Cancer cell line
CHEMBL3307789	CHEMBL612253	GHOST CXCR4	Osteosarcoma	Homo sapiens		CVCL_S492		Cancer cell line
CHEMBL3307791	CHEMBL612256	NCI-H596	Adenosquamous lung carcinoma	Homo sapiens		CVCL_1571		Cancer cell line
CHEMBL3307792	CHEMBL612257	HNO199	Oral cavity squamous cell carcinoma	Homo sapiens		CVCL_D213		Cancer cell line
CHEMBL3307794	CHEMBL612264	KG-1	Adult acute myeloid leukemia	Homo sapiens	EFO_0002218	CVCL_0374		Cancer cell line
CHEMBL3307795	CHEMBL612265	KU-2	Renal cell carcinoma	Homo sapiens		CVCL_D267		Cancer cell line
CHEMBL3307796	CHEMBL612268	QG-56	Squamous cell lung carcinoma	Homo sapiens	EFO_0002848	CVCL_6943		Cancer cell line
CHEMBL3307798	CHEMBL612270	M4Beu	Melanoma	Homo sapiens		CVCL_8337		Cancer cell line
CHEMBL3307799	CHEMBL612271	OVXF1353	Ovarian adenocarcinoma	Homo sapiens		CVCL_D167		Cancer cell line
CHEMBL3307800	CHEMBL612272	1-87 tumor	Lung adenocarcinoma	Homo sapiens		CVCL_D231		Cancer cell line
CHEMBL3307804	CHEMBL612701	KYSE-520	Esophageal squamous cell carcinoma	Homo sapiens		CVCL_1355		Cancer cell line
CHEMBL3307805	CHEMBL612703	MAXF401	Breast carcinoma	Homo sapiens		CVCL_D131		Cancer cell line
CHEMBL3307807	CHEMBL612707	GLC4	Small cell lung carcinoma	Homo sapiens		CVCL_0279		Cancer cell line
CHEMBL3307813	CHEMBL613103	833K	Testicular embryonal carcinoma	Homo sapiens		CVCL_2292		Cancer cell line
CHEMBL3307815	CHEMBL613537	BG-1	Ovarian adenocarcinoma	Homo sapiens		CVCL_6570		Cancer cell line
CHEMBL3307826	CHEMBL613970	SK-ES1	Ewing sarcoma	Homo sapiens	EFO_0002858	CVCL_0627		Cancer cell line
CHEMBL3307828	CHEMBL613972	ST-KM-1	Gastric carcinoma	Homo sapiens		CVCL_M569		Cancer cell line
CHEMBL3307832	CHEMBL613981	HXO-RB44	Retinoblastoma	Homo sapiens		CVCL_D542		Cancer cell line
CHEMBL3307834	CHEMBL613987	JAM	Ovarian cystadenocarcinoma	Homo sapiens		CVCL_D239		Cancer cell line
CHEMBL3307835	CHEMBL613988	Kasumi 1	Childhood acute myeloid leukemia with maturation	Homo sapiens		CVCL_0589		Cancer cell line
CHEMBL3307838	CHEMBL613994	KBM-3/DOX	Acute myelomonocytic leukemia	Homo sapiens		CVCL_H688		Cancer cell line
CHEMBL3307839	CHEMBL613996	KKLS	Gastric adenocarcinoma	Homo sapiens		CVCL_1B37		Cancer cell line
CHEMBL3307840	CHEMBL613998	KYSE-150	Esophageal squamous cell carcinoma	Homo sapiens		CVCL_1348		Cancer cell line
CHEMBL3307847	CHEMBL614010	KBM-3	Acute myelomonocytic leukemia	Homo sapiens		CVCL_A425		Cancer cell line
CHEMBL3307850	CHEMBL614016	Lung NSCLC-N6 cell-line	Non-small cell lung carcinoma	Homo sapiens		CVCL_H623		Cancer cell line
CHEMBL3307853	CHEMBL614066	LCLC-103H	Large cell lung carcinoma	Homo sapiens		CVCL_1375		Cancer cell line
CHEMBL3307864	CHEMBL614099	NCI-H520	Squamous cell lung carcinoma	Homo sapiens	EFO_0003124	CVCL_1566		Cancer cell line
CHEMBL3307865	CHEMBL614100	PC-13	Large cell lung carcinoma	Homo sapiens		CVCL_B259		Cancer cell line
CHEMBL3307867	CHEMBL614102	PC-9	Lung adenocarcinoma	Homo sapiens	EFO_0002847	CVCL_B260		Cancer cell line
CHEMBL3307871	CHEMBL614107	LXF-289	Lung adenocarcinoma	Homo sapiens		CVCL_1394		Cancer cell line
CHEMBL3307880	CHEMBL614127	UACC-375	Melanoma	Homo sapiens		CVCL_M457		Cancer cell line
CHEMBL3307886	CHEMBL614157	GC3/MTK-	Colorectal carcinoma	Homo sapiens		CVCL_1B33		Cancer cell line
CHEMBL3307888	CHEMBL614159	NCI-H125	Adenosquamous lung carcinoma	Homo sapiens	EFO_0003116	CVCL_3968		Cancer cell line
CHEMBL3307889	CHEMBL614161	H938	Mycosis fungoides and Sezary syndrome	Homo sapiens		CVCL_D536		Cancer cell line
CHEMBL3307892	CHEMBL614254	791T	Osteosarcoma	Homo sapiens		CVCL_D535		Cancer cell line
CHEMBL3307893	CHEMBL614255	A253	Salivary gland squamous cell carcinoma	Homo sapiens		CVCL_1060		Cancer cell line
CHEMBL3307897	CHEMBL614263	ACH-2	Childhood T acute lymphoblastic leukemia	Homo sapiens		CVCL_0138		Cancer cell line
CHEMBL3307898	CHEMBL614264	ADDP	Ovarian endometrioid adenocarcinoma	Homo sapiens		CVCL_D537		Cancer cell line
CHEMBL3307900	CHEMBL614266	ADR5000	Childhood T acute lymphoblastic leukemia	Homo sapiens		CVCL_D544		Cancer cell line
CHEMBL3307907	CHEMBL614277	BC1	Primary effusion lymphoma	Homo sapiens	EFO_0002044	CVCL_1079		Cancer cell line
CHEMBL3307908	CHEMBL614280	BEL-7404 tumor	Hepatocellular carcinoma	Homo sapiens		CVCL_6568		Cancer cell line
CHEMBL3307927	CHEMBL614379	Caov-3	High grade ovarian serous adenocarcinoma	Homo sapiens	EFO_0002148	CVCL_0201		Cancer cell line
CHEMBL3307931	CHEMBL614458	CI80-13S	Ovarian carcinoma	Homo sapiens		CVCL_D285		Cancer cell line
CHEMBL3307934	CHEMBL614470	CPT30	Nasopharyngeal carcinoma	Homo sapiens		CVCL_M595		Cancer cell line
CHEMBL3307938	CHEMBL614476	D283 Med	Medulloblastoma	Homo sapiens	EFO_0002156	CVCL_1155		Cancer cell line
CHEMBL3308385	CHEMBL614824	HMCB	Melanoma	Homo sapiens	EFO_0002195	CVCL_3317		Cancer cell line
CHEMBL3308390	CHEMBL614012	KYSE-70	Esophageal squamous cell carcinoma	Homo sapiens		CVCL_1356		Cancer cell line
CHEMBL3308432	CHEMBL612700	KATO III stomach cancer	Down syndrome	Homo sapiens	EFO_0002217	CVCL_0371		Cancer cell line
CHEMBL3308435	CHEMBL613985	IGR-37	Melanoma	Homo sapiens		CVCL_2075		Cancer cell line
CHEMBL3308450	CHEMBL614478	D341	Medulloblastoma	Homo sapiens	EFO_0002157	CVCL_0018		Cancer cell line
CHEMBL3308451	CHEMBL614482	DLKP	Squamous cell lung carcinoma	Homo sapiens		CVCL_H737		Cancer cell line
CHEMBL3308477	CHEMBL614668	ECa-109	Esophageal squamous cell carcinoma	Homo sapiens		CVCL_6898		Cancer cell line
CHEMBL3308484	CHEMBL612247	D54	Glioblastoma	Homo sapiens	EFO_0002782	CVCL_7185		Cancer cell line
CHEMBL3308504	CHEMBL613997	KU812	BCR-ABL1 positive	Homo sapiens	EFO_0002222	CVCL_0379		Cancer cell line
CHEMBL3308560	CHEMBL614502	GHOST CCR5	Osteosarcoma	Homo sapiens		CVCL_S491		Cancer cell line
CHEMBL3308591	CHEMBL614500	GC3/M	Colorectal carcinoma	Homo sapiens		CVCL_1B32		Cancer cell line
CHEMBL3308598	CHEMBL614569	AH125	Non-small cell lung carcinoma	Homo sapiens		CVCL_D263		Cancer cell line
CHEMBL3308600	CHEMBL614651	Lu-99	Lung giant cell carcinoma	Homo sapiens		CVCL_3015		Cancer cell line
CHEMBL3308611	CHEMBL614665	BRO melanoma	Amelanotic melanoma	Homo sapiens		CVCL_7036		Cancer cell line
CHEMBL3308612	CHEMBL614669	H2987	Lung carcinoma	Homo sapiens		CVCL_D347		Cancer cell line
CHEMBL3308615	CHEMBL614674	KK-47	Bladder carcinoma	Homo sapiens		CVCL_8253		Cancer cell line
CHEMBL3308621	CHEMBL614689	Human lung LXF 629L tumor	Lung adenocarcinoma	Homo sapiens		CVCL_D189		Cancer cell line
CHEMBL3308628	CHEMBL614705	C170	Colorectal adenocarcinoma	Homo sapiens		CVCL_S959		Cancer cell line
CHEMBL3308634	CHEMBL614728	GC3/Cl	Colorectal carcinoma	Homo sapiens		CVCL_1B34		Cancer cell line
CHEMBL3308636	CHEMBL614732	MEL-AC	Melanoma	Homo sapiens		CVCL_D549		Cancer cell line
CHEMBL3308637	CHEMBL614733	NCI-H292	Lung mucoepidermoid carcinoma	Homo sapiens		CVCL_0455		Cancer cell line
CHEMBL3308656	CHEMBL614802	H2981	Lung carcinoma	Homo sapiens		CVCL_D346		Cancer cell line
CHEMBL3308657	CHEMBL614807	HA22T	Hepatocellular carcinoma	Homo sapiens		CVCL_7046		Cancer cell line
CHEMBL3308658	CHEMBL614808	HNO 97	Oral cavity squamous cell carcinoma	Homo sapiens		CVCL_D227		Cancer cell line
CHEMBL3308659	CHEMBL614814	HCLO	Colon adenocarcinoma	Homo sapiens		CVCL_M353		Cancer cell line
CHEMBL3308662	CHEMBL614817	HEC-1B	Endometrial adenocarcinoma	Homo sapiens	EFO_0002192	CVCL_0294		Cancer cell line
CHEMBL3308667	CHEMBL614826	HMV-2	Melanoma	Homo sapiens		CVCL_1282		Cancer cell line
CHEMBL3308668	CHEMBL614827	HN006	Tongue squamous cell carcinoma	Homo sapiens		CVCL_H947		Cancer cell line
CHEMBL3308669	CHEMBL614829	HOC-21	Ovarian adenocarcinoma	Homo sapiens		CVCL_8692		Cancer cell line
CHEMBL3308670	CHEMBL614830	HONE1	Nasopharyngeal carcinoma	Homo sapiens		CVCL_8706		Cancer cell line
CHEMBL3308671	CHEMBL614832	HOP-19	Lung adenocarcinoma	Homo sapiens		CVCL_H643		Cancer cell line
CHEMBL3308672	CHEMBL614834	HRT-18	Colon adenocarcinoma	Homo sapiens		CVCL_2514		Cancer cell line
CHEMBL3308677	CHEMBL614847	PG-49	Non-small cell lung carcinoma	Homo sapiens		CVCL_D539		Cancer cell line
CHEMBL3308690	CHEMBL614937	SP-295	Glioblastoma	Homo sapiens		CVCL_1690		Cancer cell line
CHEMBL3308691	CHEMBL614999	NCI-H647	Adenosquamous lung carcinoma	Homo sapiens		CVCL_1574		Cancer cell line
CHEMBL3308696	CHEMBL615008	OVXF1023	Ovarian adenocarcinoma	Homo sapiens		CVCL_D166		Cancer cell line
CHEMBL3308698	CHEMBL612708	GTL 16	Gastric adenocarcinoma	Homo sapiens		CVCL_7668		Cancer cell line
CHEMBL3308163	CHEMBL2366258	EHEB	NO	Homo sapiens		CVCL_1194	LCL-1085	Cancer, Transformed cell line
CHEMBL3308200	CHEMBL2366139	HCE-T	NO	Homo sapiens		CVCL_1272	LCL-1047	Cancer, Transformed cell line
CHEMBL3308203	CHEMBL2366372	JVM-3	B-cell prolymphocytic leukemia	Homo sapiens		CVCL_1320	LCL-1100	Cancer, Transformed cell line
CHEMBL3308240	CHEMBL2366274	MC-CAR	NO	Homo sapiens		CVCL_1397		Cancer, Transformed cell line
CHEMBL3308323	CHEMBL2366341	RPMI-8866	BCR-ABL1 positive	Homo sapiens		CVCL_1668	LCL-1113	Cancer, Transformed cell line
CHEMBL3308530	CHEMBL2366359	JVM-2	Mantle cell lymphoma	Homo sapiens		CVCL_1319	LCL-1099	Cancer, Transformed cell line
CHEMBL3308536	CHEMBL2366241	ARH-77	Leukaemia	Homo sapiens		CVCL_1072	LCL-2041	Cancer, Transformed cell line
CHEMBL3307638	CHEMBL614533	C8166	Leukemic T-cells	Homo sapiens		CVCL_1099	LCL-1011	Cancer, Transformed cell line
CHEMBL3307412	CHEMBL614584	IM-9	bone marrow, lymphoblastoid, multiple myeloma	Homo sapiens		CVCL_1305	LCL-1958	Cancer, Transformed cell line
