# Supplementary material for: CLC-Pred: A freely available web-service for in silico prediction of human cell line cytotoxicity for drug-like compounds
Source: PLoS One. 2018 Jan 25;13(1):e0191838. doi: 10.1371/journal.pone.0191838 (PMC5784992; doi:10.1371/journal.pone.0191838)
Supplement: S3 File — (CSV) [file pone.0191838.s006.csv]

ChEMBL cell ID	chembl_id	Cell Name	Tissue	Organism	EFO ID	CVCL ID	LCL ID	Extra new cell type
CHEMBL3307549	CHEMBL614150	HASMC	Aortic smooth muscle	Homo sapiens				Normal cell line
CHEMBL3307453	CHEMBL614928	SKW 6.4	Blastoid B-Cell	Homo sapiens		CVCL_3796		Non-cancer, Transformed cell line
CHEMBL3308429	CHEMBL614950	BRISTOL8	B-lymphoblastoid cells	Homo sapiens		CVCL_2318		Non-cancer, Transformed cell line
CHEMBL3307435	CHEMBL614892	S9	Bronchial Epithelium	Homo sapiens		CVCL_4461		Non-cancer, Transformed cell line
CHEMBL3308083	CHEMBL613871	C20/A4	Chondrocyte	Homo sapiens		CVCL_6821		Non-cancer, Transformed cell line
CHEMBL3307705	CHEMBL614782	CNS cells	CNS	Homo sapiens				Normal cell line
CHEMBL3307481	CHEMBL614200	NHDF	Dermal Fibroblasts	Homo sapiens				Normal cell line
CHEMBL3308061	CHEMBL613833	JY	EBV-transformed B-lymphoblastoid	Homo sapiens		CVCL_0108		Non-cancer, Transformed cell line
CHEMBL3307715	CHEMBL614818	HEK293	Embryonic kidney fibroblasts	Homo sapiens	EFO_0001182	CVCL_0045		Non-cancer, Transformed cell line
CHEMBL3307614	CHEMBL614391	WI-38	Embryonic lung fibroblast	Homo sapiens	EFO_0001260	CVCL_0579		Non-cancer, Finite cell line
CHEMBL3307985	CHEMBL612577	IMR-90	Embryonic lung fibroblast	Homo sapiens	EFO_0001196	CVCL_0347		Non-cancer, Finite cell line
CHEMBL3308499	CHEMBL614181	MRC5	Embryonic lung fibroblast	Homo sapiens	EFO_0002835	CVCL_0440		Non-cancer, Finite cell line
CHEMBL3308010	CHEMBL612807	WI-38 VA13	Embryonic lung fibroblasts	Homo sapiens		CVCL_2759		Non-cancer, Transformed cell line
CHEMBL3307358	CHEMBL614284	Detroit 551	Embryonic skin	Homo sapiens		CVCL_2434		Non-cancer, Finite cell line
CHEMBL3307548	CHEMBL614149	E6SM	Embryonic skin-muscle fibroblast	Homo sapiens		CVCL_W081		Non-cancer, Finite cell line
CHEMBL3307469	CHEMBL615014	TIG-1-20	Fetal Lung	Homo sapiens		CVCL_3181		Non-cancer, Finite cell line
CHEMBL3307578	CHEMBL614268	AG1523	Fibroblast	Homo sapiens		CVCL_F697		Non-cancer, Finite cell line
CHEMBL3307678	CHEMBL614666	HS27	Fibroblast	Homo sapiens		CVCL_0335		Non-cancer, Finite cell line
CHEMBL3307997	CHEMBL612591	BUD-8	Fibroblast	Homo sapiens		CVCL_2321		Non-cancer, Finite cell line
CHEMBL3307561	CHEMBL614198	NFF	Fibroblast	Homo sapiens				Normal cell line
CHEMBL3308041	CHEMBL613546	ABAE	Fibroblast	Homo sapiens				Normal cell line
CHEMBL3307319	CHEMBL614182	MRC5CV1	Fibroblasts	Homo sapiens		CVCL_E260		Non-cancer, Transformed cell line
CHEMBL3307408	CHEMBL614578	Hs68	foreskin fibroblast (aspartoacylase deficiency)	Homo sapiens		CVCL_0839		Non-cancer, Finite cell line
CHEMBL3307781	CHEMBL614358	BJ	Foreskin fibroblast	Homo sapiens	EFO_0002779	CVCL_3653		Non-cancer, Finite cell line
CHEMBL3307525	CHEMBL614071	HFF	Foreskin fibroblasts	Homo sapiens				Normal cell line
CHEMBL3307955	CHEMBL612419	HSVEC	Human saphenous vein endothelial	Homo sapiens				Normal cell line
CHEMBL3308509	CHEMBL614392	HaCaT	Keratinocytes	Homo sapiens	EFO_0002056	CVCL_0038		Non-cancer, Spontaneously immortalized cell line
CHEMBL3308043	CHEMBL613690	Hepatocyte	Liver	Homo sapiens				Normal cell line
CHEMBL3308347	CHEMBL614538	CCD 19Lu	Lung	Homo sapiens	EFO_0005363	CVCL_2382		Non-cancer, Finite cell line
CHEMBL3307999	CHEMBL612594	HL	Lung	Homo sapiens		CVCL_2492		Non-cancer, Finite cell line
CHEMBL3307970	CHEMBL612547	HFL1	Lung fibroblast	Homo sapiens	EFO_0005368	CVCL_0298		Non-cancer, Finite cell line
CHEMBL3308011	CHEMBL612809	WIL2	Lymphoblastoid	Homo sapiens		CVCL_6544		Non-cancer, Transformed cell line
CHEMBL3308012	CHEMBL612810	WIL2-NS	Lymphoblastoid	Homo sapiens		CVCL_2761		Non-cancer, Transformed cell line
CHEMBL3307276	CHEMBL614024	AIK-T4	Lymphocyte	Homo sapiens		CVCL_1B42		Non-cancer, Transformed cell line
CHEMBL3308406	CHEMBL613504	AIK-T8	Lymphocyte	Homo sapiens		CVCL_1B43		Non-cancer, Transformed cell line
CHEMBL3307558	CHEMBL614184	MT2	Lymphocytes	Homo sapiens		CVCL_2631		Non-cancer, Transformed cell line
CHEMBL3307364	CHEMBL614321	MCF-10A	mammary epithelial	Homo sapiens	EFO_0001200	CVCL_0598		Non-cancer, Spontaneously immortalized cell line
CHEMBL3307365	CHEMBL614322	MCF-12A	mammary epithelial	Homo sapiens	EFO_0001202	CVCL_3744		Non-cancer, Spontaneously immortalized cell line
CHEMBL3307693	CHEMBL614734	HMEC	Microvascular endothelial	Homo sapiens	EFO_0001188			Normal cell line
CHEMBL3307530	CHEMBL614076	Monocytes	Monocytic	Homo sapiens				Normal cell line
CHEMBL3308021	CHEMBL613107	PBMC	Peripheral blood mononuclear	Homo sapiens				Normal cell line
CHEMBL3307346	CHEMBL614239	PrEC	Prostate Epithelial Cell	Homo sapiens		CVCL_0061		Non-cancer, Finite cell line
CHEMBL3307695	CHEMBL614738	Renal cells	Renal	Homo sapiens				Normal cell line
CHEMBL3307733	CHEMBL614883	RPTEC	Renal proximal tubule epithelial	Homo sapiens				Normal cell line
CHEMBL3307755	CHEMBL615013	TERT-RPE1	Retinal pigmented epithelial	Homo sapiens		CVCL_4388		Non-cancer, Telomerase immortalized cell line
CHEMBL3307954	CHEMBL612415	F2000	Skin fibroblast	Homo sapiens		CVCL_2902		Non-cancer, Finite cell line
CHEMBL3308638	CHEMBL614737	Coronary artery smooth muscle	Smooth muscle	Homo sapiens				Normal cell line
CHEMBL3307501	CHEMBL613979	HUVEC	Umbilical vein endothelial	Homo sapiens	EFO_0002795			Normal cell line
CHEMBL3308186	CHEMBL2366131	BPH-1	Benign prostatic hyperplasia	Homo sapiens		CVCL_1091		Non-cancer, Transformed cell line
CHEMBL3308647	CHEMBL614786	HB4a	Breast carcinoma	Homo sapiens		CVCL_J982		Non-cancer, Conditionally immortalized cell line
CHEMBL3308387	CHEMBL614727	F2002	NO	Homo sapiens		CVCL_F661		Non-cancer, Finite cell line
CHEMBL3308441	CHEMBL614151	CRL-7065	NO	Homo sapiens		CVCL_1041		Non-cancer, Finite cell line
CHEMBL3308589	CHEMBL614496	Fibroblast MRHF	NO	Homo sapiens		CVCL_H691		Non-cancer, Finite cell line
CHEMBL3308602	CHEMBL614653	MAR BEL fibroblasts	NO	Homo sapiens		CVCL_G291		Non-cancer, Finite cell line
CHEMBL3308626	CHEMBL614700	AG06848	Familial Alzheimer's disease, type 3	Homo sapiens		CVCL_D534		Non-cancer, Finite cell line
CHEMBL3308663	CHEMBL614819	HEL 299	NO	Homo sapiens		CVCL_2480		Non-cancer, Finite cell line
CHEMBL3307854	CHEMBL614079	LDV-7	NO	Homo sapiens		CVCL_D268		Non-cancer, Spontaneously immortalized cell line
CHEMBL3308603	CHEMBL614654	FHC	NO	Homo sapiens		CVCL_3688		Non-cancer, Spontaneously immortalized cell line
CHEMBL3307903	CHEMBL614273	ATH-8	NO	Homo sapiens		CVCL_5206		Non-cancer, Transformed cell line
CHEMBL3307921	CHEMBL614371	C-344	NO	Homo sapiens		CVCL_G700		Non-cancer, Transformed cell line
CHEMBL3308595	CHEMBL614505	GM892A	NO	Homo sapiens		CVCL_H136		Non-cancer, Transformed cell line
